# Supplementary material for: The Mean Unfulfilled Lifespan (MUL): A new indicator of the impact of mortality shocks on the individual lifespan, with application to mortality reversals induced by COVID-19
Source: PLoS One. 2021 Jul 27;16(7):e0254925. doi: 10.1371/journal.pone.0254925 (PMC8315782; doi:10.1371/journal.pone.0254925)
Supplement: S1 Table — MUL and related indicators for all national and first-level sub-national populations in Brazil, China, Italy, Mexico, Peru, Spain, and the United States of America. (XLSX) [file pone.0254925.s001.xlsx]

## Sheet: all_4Q_mort_summ_210331
LocID	Location	Q2_MUL_B	Q3_MUL_B	Q4_MUL_B	Q1_MUL_B	L12m_MUL_B	L12m_Diff_B	Q2_PAYLL	Q3_PAYLL	Q4_PAYLL	Q1_PAYLL	Q2_death_CoV	Q3_death_Cov	Q4_death_Cov	Q1_death_CoV	Q2_MUL_M	Q2_MUL_F	Q3_MUL_M	Q3_MUL_F	Q4_MUL_M	Q4_MUL_F	Q1_MUL_M	Q1_MUL_F	L12m_MUL_M	L12m_MUL_F	L12m_Diff_M	L12m_Diff_F
ABW	Aruba	0.138111	1.02761	0.950267	1.48715	0.920967	0.842515	11.8818	11.9404	11.943	11.9809	3	24	22	36	0.140779	0.135233	1.0465	1.00714	0.967824	0.931253	1.51357	1.45845	0.938296	0.902202	0.893235	0.789258
AFG	Afghanistan	0.18827	0.153019	0.172154	0.067167	0.14531	0.185948	14.4611	14.4597	14.4648	14.4075	803	651	733	285	0.217046	0.154102	0.176461	0.125208	0.198495	0.14089	0.0775008	0.0549297	0.167583	0.118891	0.21711	0.153228
AGO	Angola	0.00322848	0.0360903	0.0472353	0.0280889	0.0286792	0.0446121	13.9049	13.911	13.9139	13.8757	15	168	220	131	0.00341495	0.00299664	0.0381716	0.0335017	0.0499578	0.0438488	0.0297013	0.0260838	0.0303323	0.0266235	0.0488037	0.0402108
ALB	Albania	0.107271	0.587675	1.36833	1.74883	0.989625	0.887344	11.7794	11.8072	11.8607	11.8895	56	319	793	1046	0.121991	0.0905669	0.665507	0.498462	1.5393	1.16918	1.96104	1.49977	1.11734	0.842034	1.03547	0.731813
ARE	United Arab Emirates	1.71153	0.599813	1.38481	4.0772	2.0198	0.704621	24.8482	24.8413	24.8503	24.8833	311	104	248	823	1.84311	1.26296	0.648087	0.437658	1.49273	1.01851	4.35976	3.08285	2.17312	1.49497	0.826524	0.576622
ARG	Argentina	0.183409	2.15274	2.53735	1.52246	1.66985	1.66591	11.9456	12.072	12.1233	12.0556	1361	18903	22957	12491	0.179983	0.187085	2.13017	2.1767	2.51499	2.56106	1.50104	1.5453	1.64992	1.69107	1.6766	1.65468
ARM	Armenia	0.681638	0.750348	2.38466	0.989007	1.25115	1.24644	11.2147	11.2267	11.3761	11.2436	456	504	1860	674	0.670354	0.693564	0.738052	0.763343	2.3593	2.41134	0.972152	1.00682	1.23356	1.26972	1.30012	1.19007
ATG	Antigua and Barbuda	0.244452	0	0.16398	1.68303	0.559768	0.473846	13.4173	NA	13.4155	13.4956	3	0	2	23	0.293514	0.195269	0	0	0.197076	0.13087	1.98822	1.36623	0.670124	0.448294	0.577382	0.365133
AUS	Australia	0.0253511	0.233613	0.00574474	-1.01029e-06	0.0669017	0.054533	13.2381	13.2438	13.2389	NA	84	786	19	0	0.0275988	0.0229096	0.254059	0.21135	0.00625473	0.00519088	-1.5026e-06	-4.75672e-07	0.0728239	0.0604657	0.0592898	0.0495383
AUT	Austria	0.29245	0.0501886	2.29434	1.42521	1.09204	1.04409	11.6891	11.6813	11.7895	11.7504	577	97	5420	3086	0.321488	0.264225	0.0552302	0.0453004	2.5018	2.08845	1.55889	1.29369	1.1975	0.988662	1.13311	0.950632
AZE	Azerbaijan	0.165673	0.269243	1.38992	0.644513	0.635875	0.534939	13.1499	13.1577	13.2343	13.1672	223	365	2048	897	0.178626	0.151288	0.290195	0.245953	1.49291	1.27434	0.69354	0.589831	0.684732	0.581394	0.58997	0.477157
BDI	Burundi	0.000635758	0	0.000635759	0.00254209	0.000953465	0.00153062	14.4835	NA	14.4835	14.48	1	0	1	4	0.000714812	0.000546633	0	0	0.000714813	0.000546634	0.00285814	0.00218577	0.00107202	0.000819807	0.00177549	0.00127352
BEL	Belgium	2.83424	0.106248	2.9611	1.27079	1.92752	1.93077	11.8352	11.7353	11.8665	11.794	9056	262	9505	3438	3.06964	2.60213	0.116263	0.0966276	3.20611	2.71916	1.38381	1.16096	2.09629	1.76251	2.0711	1.78341
BEN	Benin	0.0110398	0.0105147	0.00157811	0.0241628	0.0118285	0.0184625	13.7077	13.7078	13.7066	13.7093	21	20	3	46	0.0127311	0.00921195	0.0121257	0.00877381	0.00181999	0.00131675	0.0278624	0.0201639	0.0136408	0.00987005	0.0217689	0.0149908
BFA	Burkina Faso	0.013677	0.00175472	0.00947134	0.0213683	0.0115713	0.0172748	14.2614	14.2596	14.261	14.2528	39	5	27	61	0.0165068	0.0109275	0.00211802	0.00140184	0.0114315	0.00756709	0.0257895	0.0170722	0.0139663	0.00924456	0.0210524	0.0133082
BGD	Bangladesh	0.115758	0.200632	0.137759	0.0866577	0.13533	0.126026	14.0939	14.1001	14.0983	14.081	1920	3346	2287	1435	0.124589	0.104297	0.215836	0.180873	0.148254	0.124134	0.0932648	0.0780868	0.145637	0.12195	0.135475	0.116104
BGR	Bulgaria	0.0785915	0.205602	1.95699	1.65463	1.0523	1.19443	9.57463	9.5864	9.7759	9.74003	224	593	6751	5492	0.0802096	0.0768961	0.209907	0.201092	2.00935	1.90223	1.69522	1.61216	1.07879	1.02456	1.24895	1.13719
BHR	Bahrain	1.62655	2.73061	1.76385	2.81158	2.2487	1.01471	20.5713	20.6031	20.5939	20.6208	90	160	98	165	1.96927	1.04693	3.27769	1.78352	2.13325	1.13726	3.37291	1.83814	2.7094	1.45925	1.18897	0.83174
BHS	Bahamas	0.207725	1.46448	1.29522	0.337665	0.850876	0.758916	13.4019	13.4901	13.4915	13.3968	11	85	74	18	0.224697	0.188361	1.576	1.33549	1.39471	1.18036	0.364842	0.306616	0.918219	0.773506	0.858785	0.654053
BIH	Bosnia and Herzegovina	0.215096	0.778767	3.00255	2.46824	1.74647	1.75188	11.3136	11.3543	11.5638	11.511	177	672	3189	2469	0.229537	0.199752	0.829542	0.724531	3.17912	2.8101	2.61554	2.3085	1.85734	1.62699	1.90203	1.59422
BLR	Belarus	0.139695	0.149626	0.200854	0.277155	0.1921	0.198771	10.4602	10.4623	10.4674	10.466	405	434	585	813	0.122725	0.156214	0.131467	0.1673	0.176618	0.224412	0.24387	0.309447	0.168872	0.214681	0.181242	0.217177
BLZ	Belize	0.0621646	0.744318	4.87207	1.91965	2.1719	2.13281	15.3449	15.3778	15.671	15.4942	2	25	221	69	0.0625626	0.0615585	0.74864	0.737718	4.89002	4.84422	1.92804	1.90677	2.1863	2.14981	2.29413	1.96343
BOL	Bolivia (Plurinational State of)	0.829076	3.58327	0.773182	1.88733	1.87814	2.14906	14.1191	14.3498	14.1687	14.2507	1265	6730	1164	3074	0.854163	0.797793	3.68664	3.45286	0.796692	0.743871	1.9431	1.81749	1.93584	1.80586	2.26212	2.03035
BRA	Brazil	2.09462	2.6923	1.76414	3.70231	2.60851	2.50259	14.3322	14.387	14.3544	14.4925	61725	82796	50269	122697	2.0554	2.14345	2.64614	2.74966	1.72937	1.80752	3.64876	3.76864	2.56381	2.66409	2.53936	2.46398
BRB	Barbados	0.134925	0	0	0.648785	0.201616	0.191812	12.8886	NA	NA	12.9077	7	0	0	35	0.161909	0.110633	0	0	0	0	0.774419	0.534466	0.241822	0.165369	0.225618	0.156317
BRN	Brunei Darussalam	0.0626967	0	0	0	0.0157196	0.0113434	16.3659	NA	NA	NA	2	0	0	0	0.0726392	0.0501168	0	0	0	0	0	0	0.0182195	0.0125593	0.0137704	0.00879497
BWA	Botswana	0.00408127	0.0609974	0.10544	1.89241	0.5639	0.568997	14.2669	14.2717	14.2761	14.45	1	15	26	526	0.00413778	0.00401701	0.0618436	0.0600351	0.106905	0.103774	1.92088	1.85993	0.572894	0.553664	0.605815	0.530338
CAF	Central African Republic	0.038943	0.0124496	0.000830573	0.00331983	0.0139054	0.0235069	11.856	11.849	11.8458	11.8394	47	15	1	4	0.0422801	0.0352666	0.0135169	0.0112741	0.000901787	0.000752146	0.00360431	0.00300653	0.0150982	0.0125916	0.0261113	0.0207722
CAN	Canada	1.33189	0.113878	0.997833	1.14472	0.914384	0.790303	13.0621	13.0305	13.0589	13.0668	8611	668	6264	7260	1.44406	1.21377	0.124241	0.103121	1.08375	0.907715	1.24234	1.04217	0.993669	0.831306	0.848426	0.729275
CHE	Switzerland	1.02797	0.0760585	3.01827	1.65344	1.54679	1.37333	12.6661	12.6433	12.7508	12.7081	1592	109	5571	2677	1.14972	0.908434	0.0855842	0.0668278	3.33582	2.69785	1.8421	1.4666	1.72573	1.36984	1.49724	1.24323
CHI	Channel Islands	1.43554	0.0365496	0.356715	0.953444	0.719776	0.620308	12.8703	12.8338	12.8434	12.8628	44	1	10	28	1.54761	1.32114	0.0396669	0.0334166	0.386545	0.326629	1.03024	0.875471	0.778847	0.659957	0.657851	0.580887
CHL	Chile	2.22899	2.54751	1.52318	2.43775	2.1975	1.96032	13.949	13.9794	13.9535	13.9995	5908	6902	3786	6499	2.4068	2.04567	2.74824	2.34002	1.64832	1.39481	2.63062	2.23849	2.37322	2.01633	2.10308	1.81043
CHN	China	0.00620338	0.000460751	0.00020217	0.00027724	0.00178639	0.00144886	12.9695	12.9692	12.9692	12.9619	1320	98	43	59	0.0065185	0.0058092	0.000484165	0.000431464	0.000212444	0.000189319	0.000291281	0.000259676	0.00187716	0.00167286	0.00154544	0.00134746
CIV	Cote d'Ivoire	0.0132472	0.0101325	0.00331402	0.020441	0.0117867	0.017305	12.624	12.6236	12.6222	12.6219	68	52	17	105	0.015728	0.0102797	0.0120305	0.00786242	0.00393512	0.00257131	0.0242663	0.0158641	0.0139942	0.00914613	0.0207656	0.0136714
CMR	Cameroon	0.0686126	0.0235344	0.00673126	0.0610465	0.040031	0.0591975	13.3497	13.3421	13.3393	13.3477	307	105	30	273	0.0810564	0.0551471	0.0278145	0.0189079	0.00795672	0.00540716	0.0721231	0.0490628	0.0473054	0.0321647	0.0708396	0.0469733
COD	Democratic Republic of the Congo	0.0112186	0.00641262	0.0212905	0.0101261	0.0122642	0.0214666	13.7065	13.7059	13.7089	13.6725	168	96	319	152	0.0129879	0.00925878	0.00742425	0.00529221	0.0246466	0.0175725	0.0117229	0.00835755	0.0141983	0.0101218	0.0252992	0.0174424
COG	Congo	0.0638445	0.0747052	0.0296563	0.0420767	0.0525932	0.061376	14.3801	14.3824	14.378	14.3673	41	48	19	27	0.0743021	0.0524472	0.0869339	0.0613751	0.0345237	0.0243551	0.048977	0.0345598	0.0612138	0.0432002	0.0721361	0.0500779
COL	Colombia	0.677448	3.42171	2.7453	3.14626	2.58304	2.36976	14.5469	14.6921	14.6829	14.7235	3636	22546	17017	20042	0.715283	0.632989	3.59569	3.21421	2.8877	2.57605	3.30681	2.95502	2.71877	2.42188	2.6004	2.1276
COM	Comoros	0.0625437	0	0.0268681	1.135	0.323355	0.395732	13.8858	NA	13.8822	14.0369	7	0	3	136	0.0709598	0.0527529	0	0	0.0304912	0.0226559	1.27835	0.964963	0.366615	0.272791	0.458096	0.330249
CPV	Cabo Verde	0.23265	0.737329	0.829399	0.875224	0.673497	0.596395	13.2536	13.2876	13.3031	13.3041	14	46	52	55	0.244834	0.219365	0.776749	0.694414	0.873844	0.781013	0.922006	0.824285	0.709387	0.634408	0.629218	0.561932
CRI	Costa Rica	0.0346122	1.73223	2.34212	1.51869	1.45674	1.21643	14.9482	15.0045	15.0395	15.0162	16	899	1268	772	0.0361546	0.0327042	1.80363	1.64308	2.43602	2.2245	1.58165	1.44017	1.51793	1.38048	1.30654	1.12182
CUB	Cuba	0.0370121	0.0166824	0.0111267	0.12637	0.0479697	0.0446288	12.4574	12.4568	12.4567	12.4612	80	36	24	275	0.0402868	0.0334321	0.0181604	0.0150671	0.0121128	0.0100489	0.137484	0.114206	0.0522126	0.0433308	0.0490738	0.0399616
CUW	Curacao	0	0	0.415457	0.598816	0.259027	0.241802	NA	NA	12.6449	12.6516	0	0	13	19	0	0	0	0	0.429045	0.402095	0.618097	0.579834	0.267646	0.25056	0.255912	0.226987
CYP	Cyprus	0.0600816	0.0164432	0.511354	0.711075	0.331895	0.282742	12.3079	12.3065	12.3275	12.3348	11	3	97	137	0.0646629	0.0551135	0.0177004	0.0150806	0.549315	0.469992	0.763158	0.654208	0.356864	0.304741	0.304444	0.259955
CZE	Czechia	0.122874	0.12404	3.12787	3.89405	2.11727	2.15946	11.2656	11.2665	11.4747	11.5704	322	325	10902	14642	0.132997	0.112844	0.134258	0.113916	3.36555	2.88731	4.18439	3.59847	2.28789	1.94579	2.32936	1.98107
DEU	Germany	0.372328	0.0233369	1.03154	1.70299	0.821276	0.82941	11.3398	11.3274	11.3725	11.4107	8274	503	24282	42598	0.403948	0.341301	0.0253535	0.0213651	1.11639	0.947744	1.8385	1.56827	0.890094	0.753451	0.895866	0.759632
DJI	Djibouti	0.426994	0.047785	0	0.063654	0.136741	0.139867	14.0655	14.0354	NA	14.0374	55	6	0	8	0.479333	0.358557	0.0537728	0.0400058	0	0	0.0716231	0.0532982	0.153821	0.114519	0.161684	0.11696
DNK	Denmark	0.405177	0.0364534	0.504285	0.84835	0.455801	0.431204	11.7371	11.7233	11.7443	11.7605	516	45	647	1120	0.438388	0.370274	0.0395166	0.0332491	0.545362	0.461062	0.915825	0.777043	0.493132	0.416542	0.465971	0.394698
DOM	Dominican Republic	0.581102	1.05895	0.255172	0.72968	0.662226	0.6953	14.6068	14.6364	14.6053	14.6286	714	1343	306	903	0.587645	0.572425	1.07064	1.04342	0.258089	0.25131	0.737818	0.718885	0.669724	0.652281	0.724453	0.66469
DZA	Algeria	0.242584	0.221243	0.275326	0.0913553	0.207971	0.173751	14.7237	14.7248	14.7289	14.7066	893	813	1015	333	0.284661	0.194194	0.259672	0.17707	0.32299	0.220478	0.107349	0.0730212	0.244127	0.166422	0.207851	0.137946
ECU	Ecuador	2.45079	3.4036	1.51174	1.59041	2.28796	2.14983	14.9129	14.9919	14.92	14.9311	4564	6794	2601	2746	2.53788	2.33953	3.52116	3.25278	1.56732	1.44104	1.64861	1.51634	2.37038	2.18274	2.29847	1.99376
EGY	Egypt	0.264114	0.243305	0.146159	0.369111	0.256156	0.233526	12.9575	12.9587	12.9538	12.9662	3074	2826	1685	4325	0.284175	0.239934	0.261805	0.221011	0.157327	0.132714	0.396974	0.335493	0.275622	0.232697	0.257687	0.208158
ES01	Andalucia	0.649671	0.250395	1.73216	2.08857	1.23104	1.15685	11.956	11.9461	12.0065	12.032	1120	417	3278	4070	0.689802	0.608187	0.266042	0.234254	1.83602	1.62417	2.21229	1.95966	1.30645	1.15283	1.2274	1.08276
ES02	Aragon	1.90388	1.34962	2.8565	1.84047	2.01868	2.14041	11.5956	11.5881	11.6591	11.6311	746	499	1223	705	1.95985	1.84737	1.38967	1.30924	2.94056	2.77138	1.89461	1.7858	2.07862	1.95814	2.20576	2.0718
ES03	Asturias (Principado de)	0.800826	0.0469864	2.46772	1.50598	1.28485	1.36182	11.1646	11.1455	11.2386	11.2087	274	15	994	546	0.822517	0.780869	0.0482515	0.0458238	2.53697	2.40379	1.54678	1.46837	1.32115	1.25141	1.39425	1.32776
ES04	Balears (Illes)	1.02739	0.448547	0.976803	1.67534	1.04723	0.882684	13.1776	13.1674	13.185	13.2112	180	75	170	308	1.10599	0.9461	0.483616	0.412417	1.05166	0.899405	1.80028	1.54552	1.12741	0.964293	0.931999	0.830903
ES05	Canarias	0.312271	0.213892	0.545636	0.754689	0.459974	0.383193	13.2067	13.2056	13.2169	13.2242	103	70	183	257	0.33077	0.291981	0.226601	0.199958	0.57771	0.510413	0.798685	0.70632	0.487106	0.430192	0.406389	0.358838
ES06	Cantabria	1.09376	0.137808	1.05988	1.00639	0.838051	0.817071	11.9084	11.8869	11.915	11.9171	164	19	158	149	1.09044	1.09705	0.137173	0.138439	1.05663	1.0631	1.00308	1.00968	0.835277	0.840802	0.81232	0.82206
ES07	Castilla y Leon	2.50432	0.385902	2.3374	1.88162	1.84402	1.9985	11.4868	11.4309	11.499	11.4931	2217	277	2017	1541	2.59664	2.41329	0.401523	0.37067	2.42464	2.25145	1.95308	1.81139	1.91489	1.77438	2.06751	1.92603
ES08	Castilla-La Mancha	3.52567	0.366482	1.70325	2.85572	2.258	2.36207	11.7826	11.6862	11.7323	11.7907	2252	170	890	1667	3.75476	3.2859	0.393646	0.338719	1.82253	1.5801	3.04667	2.65688	2.4143	2.09596	2.51677	2.19963
ES09	Catalunia	2.39975	0.118334	1.70972	2.50803	1.76322	1.69876	12.2887	12.229	12.2797	12.3198	4331	174	2876	4528	2.49957	2.3	0.123464	0.113245	1.7816	1.63802	2.6121	2.40393	1.8382	1.68843	1.75871	1.63582
ES10	Comunitat Valenciana	0.970053	0.172321	1.20483	3.13445	1.48641	1.4083	12.0697	12.0485	12.0857	12.1816	1055	175	1334	4157	1.03146	0.906926	0.183549	0.160834	1.28045	1.12697	3.31915	2.94197	1.58051	1.38936	1.49695	1.31522
ES11	Extremadura	1.20268	0.222615	1.54699	2.08718	1.30799	1.35223	11.3256	11.2991	11.3492	11.3809	367	62	486	689	1.26127	1.14294	0.233692	0.211363	1.62189	1.47048	2.1871	1.98487	1.37215	1.24253	1.41275	1.28868
ES12	Galicia	0.59463	0.161611	0.764128	1.10618	0.667061	0.685298	11.3316	11.3213	11.3417	11.3563	486	127	633	944	0.609004	0.580787	0.165529	0.157841	0.7826	0.746329	1.13282	1.0805	0.683311	0.651407	0.703686	0.66599
ES13	Madrid (Comunidad de)	3.53993	0.973152	2.07241	2.32765	2.30576	2.07757	13.2961	13.2379	13.2737	13.2917	4690	1022	2378	2720	3.70687	3.38172	1.02322	0.92626	2.17508	1.97575	2.44188	2.21995	2.41983	2.19826	2.1525	1.9989
ES14	Murcia (Region de)	0.43226	0.264678	1.83119	2.62991	1.37615	1.25855	12.3213	12.3189	12.3752	12.4201	111	67	529	815	0.461795	0.401181	0.282867	0.245556	1.95054	1.70453	2.79676	2.45198	1.46817	1.27875	1.33819	1.17492
ES15	Navarra (C. Foral de)	2.52719	0.351394	2.4503	1.15665	1.6988	1.63848	12.2618	12.2084	12.2783	12.2443	404	46	386	161	2.62091	2.43249	0.36533	0.337435	2.54166	2.358	1.20113	1.11194	1.76416	1.63296	1.67516	1.59996
ES16	Pais Vasco	2.02341	0.628054	1.84292	1.71105	1.57816	1.55265	12.0248	11.9908	12.0348	12.0385	1207	329	1074	981	2.06431	1.98369	0.640508	0.61598	1.88017	1.80673	1.74533	1.67775	1.61015	1.5471	1.57663	1.52747
ES17	Rioja, La	2.86412	0.682998	1.92413	1.84317	1.88893	1.93946	11.7998	11.74	11.7859	11.7925	276	53	167	158	2.89608	2.8308	0.689878	0.675845	1.94466	1.90275	1.86258	1.82295	1.90969	1.86731	1.96609	1.9115
ES18	Ceuta	0.268237	0.526493	3.3876	2.67509	1.86803	1.60825	13.2065	13.2175	13.3546	13.3357	3	6	49	36	0.319011	0.220459	0.624963	0.433462	3.94149	2.84086	3.12685	2.23371	2.19808	1.54969	1.79045	1.41694
ES19	Melilla	0.188357	0.188423	2.9364	2.7701	1.66912	1.41528	13.1345	13.1359	13.2567	13.2676	2	2	39	36	0.221711	0.155955	0.221789	0.156009	3.39563	2.47279	3.20626	2.33055	1.94706	1.39341	1.55895	1.26442
ESP	Spain	1.84984	0.376881	1.75347	2.19227	1.58451	1.52497	12.2346	12.1982	12.2455	12.2712	20179	3605	18864	24468	1.93106	1.7681	0.394037	0.359711	1.83068	1.67579	2.2877	2.09606	1.65499	1.51365	1.58641	1.46045
EST	Estonia	0.170652	-0.0106742	0.421228	1.54283	0.567613	0.588108	10.8191	10.8112	10.8333	10.9014	65	-4	164	667	0.166115	0.174551	-0.0103743	-0.0109325	0.410891	0.430082	1.51946	1.56256	0.555052	0.578353	0.577903	0.598823
ETH	Ethiopia	0.00777753	0.0828191	0.0540693	0.0690193	0.0534778	0.0692806	13.851	13.86	13.858	13.8498	103	1102	718	918	0.00866842	0.00672108	0.0922664	0.0716031	0.0602469	0.0467385	0.0768943	0.0596723	0.0595883	0.0462268	0.0804536	0.0575491
FIN	Finland	0.258022	0.0135487	0.181268	0.220674	0.169119	0.155056	11.8481	11.8407	11.8468	11.8465	311	16	217	265	0.270574	0.245204	0.0142123	0.0128717	0.190104	0.172247	0.231393	0.20973	0.177368	0.160698	0.162836	0.146887
FRA	France	1.76308	0.165773	2.12586	2.02477	1.57312	1.53146	12.2781	12.2367	12.3046	12.311	26364	2156	32725	30736	1.81216	1.71488	0.170468	0.161179	2.18501	2.0677	2.08082	1.96966	1.61762	1.52942	1.5742	1.48659
GAB	Gabon	0.148701	0.0438316	0.0365471	0.181014	0.102816	0.113956	13.7817	13.7721	13.772	13.7853	41	12	10	50	0.168897	0.124603	0.0498137	0.0367042	0.0415368	0.0306029	0.205559	0.151715	0.116813	0.0861255	0.130341	0.0967518
GBR	United Kingdom	2.46611	-0.132195	1.93506	2.98209	1.93799	1.93222	11.8832	11.7819	11.8716	11.9433	42291	-1788	31330	53290	2.73259	2.19236	-0.14931	-0.115365	2.15249	1.71371	3.29373	2.65939	2.15751	1.71453	2.14846	1.70517
GEO	Georgia	0.0120116	0.0208044	1.68305	0.934581	0.714182	0.770284	10.094	10.0949	10.2642	10.1651	15	26	2464	1268	0.011256	0.0128159	0.0194974	0.0221958	1.60236	1.76702	0.881834	0.990065	0.67465	0.755872	0.754448	0.786912
GHA	Ghana	0.0277741	0.0455807	0.00844292	0.099984	0.0455282	0.05106	13.9389	13.9415	13.9376	13.9471	112	184	34	405	0.0330862	0.0219481	0.054288	0.0360269	0.0100599	0.00667041	0.119013	0.0790763	0.0542271	0.0359835	0.0613805	0.0402234
GIN	Guinea	0.0161491	0.0161498	0.00734513	0.0215125	0.0152911	0.0233037	13.1164	13.1167	13.1154	13.1091	33	33	15	44	0.0191555	0.0135074	0.0191564	0.0135081	0.00871316	0.00614329	0.0255167	0.0179938	0.0181381	0.0127896	0.0285507	0.0177943
GLP	Guadeloupe	0.134694	0.62081	1.33941	0.267333	0.608017	0.562818	13.329	13.3436	13.3694	13.3273	9	43	98	18	0.129097	0.140627	0.595624	0.647475	1.28709	1.39469	0.256111	0.279226	0.583485	0.633993	0.558798	0.567039
GMB	Gambia	0.00297956	0.324494	0.0327473	0.121365	0.121565	0.172844	13.6445	13.7061	13.6571	13.667	1	111	11	41	0.00343434	0.00246463	0.3729	0.269231	0.0377352	0.0270961	0.139728	0.100513	0.140013	0.100615	0.20502	0.139059
GNB	Guinea-Bissau	0.0671229	0.0420238	0.0168372	0.0447918	0.0427192	0.0630767	12.9422	12.9383	12.9338	12.9304	24	15	6	16	0.0746915	0.0591751	0.046767	0.0370446	0.0187395	0.0148408	0.0498459	0.0394859	0.0475413	0.037657	0.0725151	0.0531665
GNQ	Equatorial Guinea	0.233715	0.147454	0.0139334	0.0740439	0.117765	0.165971	14.5276	14.5173	14.4965	14.5037	51	32	3	16	0.283651	0.169632	0.179121	0.106907	0.0169493	0.0100849	0.0900159	0.053631	0.143107	0.0853408	0.199863	0.130385
GRC	Greece	0.0543217	0.0762224	1.48637	1.10506	0.716854	0.721055	11.4182	11.4192	11.4739	11.4628	143	201	4445	3179	0.0601688	0.048441	0.084417	0.0679786	1.6343	1.33499	1.21713	0.990892	0.791634	0.641037	0.804503	0.633435
GTM	Guatemala	0.554148	1.49472	0.995711	1.26784	1.0867	1.14938	14.7672	14.8299	14.8174	14.8407	842	2418	1552	2010	0.565942	0.539171	1.52702	1.45366	1.01694	0.96874	1.29485	1.2335	1.11003	1.05704	1.27263	1.01996
GUF	French Guiana	1.08285	3.04168	0.285216	1.21392	1.47548	0.979488	16.7733	16.8486	16.7728	16.8005	16	51	4	18	1.04725	1.13375	2.94734	3.17632	0.275609	0.298971	1.17395	1.27107	1.42801	1.54334	0.96749	0.992086
GUM	Guam	0.174884	2.20066	3.29588	0.733583	1.72613	1.40809	13.7251	13.8094	13.883	13.7511	3	44	72	13	0.164595	0.188725	2.08728	2.35111	3.13992	3.50137	0.690961	0.790757	1.6355	1.8468	1.35905	1.45958
GUY	Guyana	0.116253	0.63693	0.762474	0.628876	0.540324	0.61874	14.592	14.6281	14.643	14.6316	12	68	82	67	0.12086	0.110254	0.661811	0.604455	0.792133	0.72374	0.653346	0.596937	0.561513	0.512679	0.674702	0.55998
HKG	China, Hong Kong SAR	0.00528885	0.102976	0.045367	0.0600748	0.0535113	0.0425902	14.3745	14.3764	14.3757	14.3747	5	98	43	57	0.00502499	0.0056022	0.0978492	0.109064	0.0431056	0.0480525	0.0570774	0.0636342	0.050844	0.0566787	0.0415942	0.0436361
HND	Honduras	0.774539	2.15056	0.978353	1.81606	1.45232	1.45166	15.6553	15.7346	15.6973	15.747	589	1789	750	1469	0.820086	0.720466	2.27007	2.00741	1.03543	0.910494	1.91833	1.69381	1.53565	1.35296	1.56632	1.33128
HRV	Croatia	0.077077	0.128378	2.18467	1.32758	1.01275	1.09416	10.2229	10.2266	10.3843	10.3117	104	174	3636	2008	0.0809839	0.0734939	0.134894	0.122402	2.3042	2.07483	1.39618	1.26452	1.06739	0.962575	1.14188	1.04405
HTI	Haiti	0.0601465	0.0650556	0.00384299	0.00822902	0.0343805	0.0444789	13.26	13.2616	13.2557	13.2504	110	119	7	15	0.0658613	0.0537202	0.0712355	0.058106	0.00420921	0.0034315	0.00901258	0.00734852	0.0376529	0.030702	0.0494627	0.0392459
HUN	Hungary	0.190247	0.0653865	2.3657	2.8224	1.52164	1.63422	10.6024	10.5958	10.7836	10.8429	571	194	8756	10898	0.188019	0.192381	0.0645771	0.0661628	2.36728	2.36421	2.83019	2.81505	1.51863	1.5245	1.65148	1.61609
IDN	Indonesia	0.0836744	0.228678	0.325787	0.529875	0.293937	0.257038	13.4896	13.5005	13.5096	13.5187	2851	7869	11282	18616	0.090725	0.0751358	0.247783	0.205501	0.352848	0.292918	0.5733	0.477003	0.31841	0.264225	0.284118	0.228604
IND	India	0.0913108	0.400166	0.244352	0.0689451	0.202591	0.198726	12.9907	13.0175	13.0087	12.9506	18175	81407	49118	13730	0.106295	0.0738076	0.464442	0.324546	0.284035	0.197837	0.0802686	0.0557265	0.235604	0.163931	0.233508	0.162204
IRL	Ireland	2.35177	0.114776	0.69705	3.21471	1.7248	1.42139	13.4979	13.4294	13.4489	13.5584	1667	68	431	2444	2.60968	2.06809	0.129396	0.0992631	0.782552	0.605475	3.54719	2.84405	1.92383	1.5081	1.58315	1.25155
IRN	Iran (Islamic Republic of)	1.03566	1.82205	3.11747	0.941116	1.7924	1.33696	14.0787	14.1309	14.232	14.0791	8208	15274	28843	7346	1.1394	0.893213	1.99263	1.58419	3.37728	2.74596	1.03649	0.810762	1.96176	1.55657	1.57861	1.08323
IRQ	Iraq	0.604825	1.86332	1.00527	0.429052	0.999067	0.956886	14.3797	14.508	14.4492	14.3713	2110	7071	3582	1473	0.661896	0.536578	2.02843	1.66295	1.09825	0.893578	0.469739	0.380507	1.09188	0.887574	1.08009	0.827518
ISL	Iceland	0.171473	0	0.400346	-9.10822e-05	0.145057	0.11874	12.9491	NA	12.9568	NA	8	0	19	0	0.196979	0.145361	0	0	0.459007	0.340038	-0.000131102	-5.02416e-05	0.166684	0.122928	0.132938	0.103833
ISR	Israel	0.335464	1.33274	1.7018	2.65357	1.56124	1.35024	13.461	13.4926	13.5131	13.5569	303	1298	1703	2868	0.38934	0.28432	1.53465	1.1379	1.9541	1.45685	3.02502	2.28732	1.79518	1.33465	1.52411	1.16768
IT01	Piemonte	2.10445	0.0546638	2.38333	1.61935	1.6182	1.69267	11.1678	11.0918	11.1981	11.1674	3242	69	3757	2347	2.27029	1.95059	0.0594705	0.0502981	2.56894	2.21061	1.75013	1.49861	1.75037	1.49618	1.80016	1.5798
IT02	Valle d'Aosta/Vallee d'Aoste	2.11615	0	4.30321	1.18171	2.18566	2.28708	11.2396	NA	11.4131	11.2235	90	0	233	45	2.23382	2.00126	0	0	4.53663	4.0724	1.24754	1.1177	2.31322	2.06102	2.38179	2.18763
IT03	Lombardia	3.20432	0.130907	2.88099	2.11234	2.21356	2.17041	12.0642	11.9567	12.0694	12.045	9472	289	8163	5512	3.43494	2.98865	0.141861	0.120939	3.092	2.68417	2.27248	1.96396	2.38261	2.05684	2.27747	2.058
IT05	Veneto	1.28538	0.147969	3.06392	2.9153	1.98766	1.92844	11.9814	11.9505	12.0692	12.0773	1545	161	4356	4051	1.40278	1.1776	0.162305	0.134959	3.32019	2.82432	3.16062	2.68621	2.16511	1.82355	2.03823	1.81316
IT06	Friuli-Venezia Giulia	0.68022	0.0186364	3.02345	3.6364	2.06856	2.13139	11.6075	11.5884	11.7201	11.7738	232	6	1291	1648	0.731356	0.634434	0.0200853	0.0173465	3.22718	2.83725	3.87512	3.41703	2.21843	1.93273	2.24003	2.01731
IT07	Liguria	1.79335	0.0938922	2.00285	1.59439	1.42574	1.55523	10.8493	10.788	10.8725	10.8593	1130	50	1283	974	1.9061	1.69355	0.100357	0.0882557	2.12792	1.89196	1.69577	1.50481	1.51817	1.3442	1.63921	1.46705
IT08	Emilia-Romagna	1.96592	0.193815	2.35987	2.85618	1.93637	1.98326	11.6451	11.5917	11.6768	11.7139	2621	219	3254	4121	2.12757	1.81653	0.211542	0.177752	2.54999	2.18341	3.08	2.64731	2.09765	1.78737	2.11245	1.84761
IT09	Toscana	0.817094	0.0566191	2.10172	1.48148	1.16861	1.17343	11.4536	11.4328	11.5109	11.4924	865	56	2508	1656	0.88881	0.752335	0.0618273	0.0519571	2.2726	1.94516	1.60643	1.3678	1.26991	1.07678	1.25031	1.0927
IT10	Umbria	0.182026	0.0214624	1.94349	2.21434	1.18284	1.19548	11.4931	11.4892	11.5584	11.5793	43	5	539	628	0.199236	0.16673	0.0235124	0.0196439	2.10797	1.79419	2.39863	2.04653	1.28925	1.08712	1.2776	1.10925
IT11	Marche	1.20943	0.00756349	1.30549	2.15755	1.22445	1.23284	11.4584	11.4254	11.4692	11.5104	535	3	581	1040	1.30928	1.11752	0.0082329	0.00695506	1.41279	1.2066	2.3266	2.00038	1.32633	1.13066	1.31202	1.1497
IT12	Lazio	0.513132	0.0661055	1.90993	1.91131	1.16033	1.09576	12.0193	12.0078	12.0761	12.0842	677	84	2846	2837	0.554235	0.474806	0.0715342	0.0610653	2.05174	1.77592	2.05309	1.77732	1.25085	1.0754	1.16349	1.02464
IT13	Abruzzo	0.955399	0.0504542	1.84772	2.22717	1.33555	1.34338	11.5272	11.502	11.5696	11.5957	349	17	732	912	1.01837	0.894865	0.0539425	0.0471263	1.96423	1.73485	2.36489	2.09333	1.42292	1.2513	1.41769	1.26535
IT14	Molise	0.162247	0.0117424	1.68537	2.33593	1.14238	1.17832	11.3695	11.3656	11.4272	11.4651	14	1	167	246	0.170334	0.15454	0.0123313	0.0111817	1.76485	1.60896	2.44371	2.23193	1.19868	1.08843	1.22361	1.13076
IT15	Campania	0.248889	0.026286	1.74307	1.8115	1.01733	0.949193	11.9589	11.9524	12.0239	12.0343	299	31	2381	2481	0.269418	0.228892	0.0284767	0.0241562	1.87744	1.61046	1.95045	1.67428	1.09913	0.937103	1.0132	0.881989
IT16	Puglia	0.485037	0.058944	1.85605	2.20083	1.22258	1.15474	11.9778	11.9669	12.0329	12.0564	435	51	1876	2289	0.528511	0.443373	0.0643596	0.0537782	2.00979	1.70648	2.37944	2.02642	1.32856	1.12019	1.24054	1.06465
IT17	Basilicata	0.138443	0.0139935	1.405	1.17336	0.716686	0.701542	11.5159	11.5127	11.5634	11.5588	20	2	227	185	0.146317	0.130598	0.0147944	0.0131963	1.48025	1.32935	1.23677	1.10973	0.756742	0.676614	0.734936	0.666478
IT18	Calabria	0.134772	0.00670018	0.778485	0.722289	0.420736	0.398946	11.7244	11.721	11.7477	11.7465	61	3	372	343	0.145632	0.123991	0.00724366	0.00616125	0.839174	0.717864	0.778653	0.666017	0.454244	0.387378	0.426966	0.369524
IT19	Sicilia	0.16847	0.0254562	1.55666	1.62259	0.894207	0.867411	11.5309	11.5268	11.5894	11.5985	201	30	2100	2195	0.183262	0.154308	0.0277093	0.0233023	1.68326	1.43365	1.75392	1.49489	0.970313	0.820777	0.931218	0.800414
IT20	Sardegna	0.282599	0.0620539	1.48474	1.24742	0.80035	0.731299	12.3655	12.3605	12.4074	12.4033	102	22	592	486	0.299673	0.2656	0.0658422	0.058288	1.56963	1.39951	1.31937	1.17531	0.847891	0.75285	0.765941	0.694925
IT21	Bolzano (Provincia autonoma di)	1.92169	0	3.44904	3.09566	2.27451	2.15868	12.5079	NA	12.5881	12.5893	216	0	447	384	2.09585	1.7512	0	0	3.73965	3.1602	3.36059	2.8332	2.47931	2.07331	2.30631	2.00367
IT22	Trento (Provincia autonoma di)	1.93151	0.00944774	3.65068	2.59517	2.20393	2.11519	12.5126	12.4641	12.5989	12.5685	241	1	536	340	2.15331	1.73176	0.0106407	0.00839677	4.03622	3.29648	2.88288	2.33386	2.45576	1.97636	2.2652	1.95768
ITA	Italy	1.39982	0.0774361	2.21904	2.05747	1.50218	1.48237	11.7141	11.6757	11.7589	11.7614	22388	1100	38241	34720	1.51821	1.2899	0.0845098	0.0709627	2.39843	2.05103	2.22521	1.90063	1.62952	1.38383	1.58355	1.37613
JAM	Jamaica	0.019475	0.215302	0.401507	0.59052	0.310356	0.298242	12.244	12.2559	12.2695	12.2795	9	101	191	285	0.0229543	0.0156091	0.253237	0.172951	0.471318	0.32322	0.691813	0.476414	0.364711	0.249535	0.363545	0.229674
JOR	Jordan	0.00588067	0.0877562	4.1292	3.40528	2.17035	1.73623	14.9309	14.9353	15.2326	15.1856	4	60	3765	2913	0.00653555	0.00508037	0.0974788	0.0758597	4.48017	3.67289	3.70874	3.01521	2.3843	1.90032	1.94937	1.51243
JPN	Japan	0.0301049	0.0197493	0.0559099	0.188053	0.0738304	0.0699984	12.029	12.0288	12.0299	12.0331	920	603	1712	5820	0.0289687	0.0312615	0.0190035	0.0205085	0.0538031	0.0580544	0.181015	0.195214	0.071054	0.0766564	0.0679186	0.0721822
KAZ	Kazakhstan	0.0683099	0.544817	0.372447	0.170184	0.291674	0.270246	12.6194	12.654	12.6464	12.6077	186	1537	1036	467	0.0627894	0.074833	0.50275	0.594161	0.343182	0.406872	0.156418	0.186431	0.268587	0.318863	0.261808	0.279106
KEN	Kenya	0.0321391	0.118394	0.20217	0.101019	0.113663	0.126066	15.6789	15.6874	15.6969	15.6649	151	559	959	477	0.0346801	0.0291004	0.127716	0.107237	0.218025	0.183179	0.108958	0.091519	0.122612	0.102952	0.140497	0.110913
KGZ	Kyrgyzstan	0.103317	1.23655	0.387472	0.193344	0.496627	0.43216	13.1035	13.1813	13.1374	13.0904	76	989	290	143	0.0923524	0.117859	1.11567	1.39387	0.347153	0.440716	0.17272	0.220669	0.445469	0.564047	0.395662	0.470484
KOR	Republic of Korea	0.0190933	0.0218639	0.0814125	0.131808	0.0636966	0.0460757	14.0801	14.0803	14.082	14.0815	117	134	501	814	0.0194049	0.0187422	0.0222208	0.0214619	0.0827467	0.0799094	0.133965	0.129378	0.0647379	0.0625234	0.0466954	0.0454251
KWT	Kuwait	1.86498	1.35414	1.69246	1.93933	1.7156	0.661545	18.9212	18.9153	18.9269	18.9288	359	253	322	374	2.09738	1.35599	1.52813	0.977286	1.90562	1.22743	2.18003	1.41145	1.93137	1.24462	0.806708	0.509123
LBN	Lebanon	0.0411644	0.584627	1.73753	5.45724	2.36588	1.85166	14.2854	14.3055	14.3572	14.6029	23	339	1094	4716	0.0449738	0.0365722	0.637048	0.521024	1.88307	1.55853	5.82172	4.9892	2.56232	2.12255	2.00111	1.69474
LBR	Liberia	0.0538303	0.0654306	0.00146005	0.00291783	0.0309725	0.0400732	13.6507	13.6533	13.6452	13.6361	37	45	1	2	0.0628137	0.0439228	0.0763422	0.0533936	0.00170448	0.00119078	0.00340624	0.00237977	0.0361499	0.0252652	0.0479496	0.0318029
LBY	Libya	0.0417994	0.814157	1.3546	1.7002	1.0053	0.817827	14.4162	14.4651	14.511	14.5376	26	533	919	1180	0.0430684	0.0400541	0.838301	0.78085	1.39415	1.29993	1.74899	1.63264	1.0352	0.964029	0.884387	0.747939
LKA	Sri Lanka	0.00309633	0.000688197	0.0654116	0.123421	0.0483508	0.0408249	12.8999	12.8998	12.903	12.9023	9	2	191	362	0.00307708	0.00312028	0.000683918	0.000693525	0.0650122	0.0659087	0.122667	0.124359	0.0480532	0.0487213	0.0439468	0.0375469
LTU	Lithuania	0.0780429	0.0154745	1.33975	1.95294	0.913358	0.987105	10.9759	10.9731	11.0502	11.0957	71	14	1366	2108	0.0647915	0.0909576	0.0128336	0.0180529	1.13615	1.53134	1.67278	2.21238	0.770453	1.04948	0.865175	1.11513
LUX	Luxembourg	0.925251	0.169339	3.23251	2.36212	1.7953	1.56476	13.0875	13.0703	13.1881	13.1676	87	15	370	248	1.02846	0.818669	0.188909	0.149293	3.55626	2.88974	2.6082	2.10391	1.98896	1.59339	1.68668	1.43675
LVA	Latvia	0.0440178	0.0103028	0.817472	1.59655	0.660022	0.722843	10.5151	10.5134	10.5645	10.6226	30	7	598	1258	0.0384007	0.0489777	0.00898352	0.0114686	0.721466	0.900739	1.42543	1.7424	0.582136	0.727832	0.655657	0.793389
MAR	Morocco	0.0543041	0.543567	1.32468	0.391711	0.595429	0.439125	13.5573	13.5821	13.629	13.5507	193	2000	5159	1425	0.0644206	0.0439742	0.6415	0.44245	1.55073	1.08712	0.462823	0.318549	0.702473	0.48478	0.512298	0.362294
MDA	Republic of Moldova	0.471873	0.648217	1.30113	1.49858	0.997759	1.04207	10.684	10.7064	10.7825	10.8009	557	776	1649	1930	0.432853	0.515968	0.595656	0.707453	1.20362	1.40989	1.38785	1.62175	0.920306	1.08457	1.00068	1.08552
MDG	Madagascar	0.00837164	0.0722666	0.0101164	0.0494048	0.0350909	0.041453	14.2948	14.3015	14.2963	14.2975	24	208	29	142	0.00954726	0.00702029	0.082375	0.0606334	0.0115369	0.00848351	0.0563249	0.0414444	0.0400114	0.0294321	0.0486501	0.033896
MDV	Maldives	0.470056	1.08976	0.652539	0.830863	0.763839	0.454093	17.7873	17.8084	17.8033	17.8066	10	24	14	18	0.534363	0.369286	1.23514	0.860141	0.74121	0.513288	0.942964	0.654426	0.867145	0.601362	0.50926	0.396166
MEX	Mexico (Country)	1.76364	2.74581	2.70611	3.94369	2.83993	2.78323	13.8924	13.9764	14.0028	14.1241	29161	48889	47729	76826	1.8383	1.67326	2.85853	2.60865	2.81709	2.57108	4.0998	3.75256	2.95687	2.69756	3.03137	2.52269
MKD	North Macedonia	0.606244	0.807045	2.79669	2.12808	1.66858	1.65955	11.0768	11.0991	11.3153	11.236	312	422	1760	1246	0.680532	0.525044	0.904686	0.699953	3.09579	2.4574	2.36399	1.86351	1.86137	1.45403	1.88719	1.42053
MLI	Mali	0.0343126	0.00411312	0.0404625	0.0336589	0.0281512	0.0497235	13.7277	13.7217	13.7302	13.6985	117	14	138	115	0.0413365	0.0269393	0.00495654	0.00322839	0.0487423	0.0317696	0.0405567	0.0264183	0.0339182	0.0220982	0.062029	0.0368027
MLT	Malta	0.112858	0.320799	1.97513	1.86095	1.1302	1.00084	12.3719	12.3797	12.4488	12.4497	9	26	184	171	0.128983	0.0975514	0.366028	0.277714	2.22497	1.73036	2.09812	1.62904	1.2822	0.983407	1.09444	0.902561
MMR	Myanmar	0.000547932	0.0344364	0.254087	0.0568581	0.0872642	0.0853258	12.557	12.5603	12.5823	12.4845	5	315	2361	524	0.000577451	0.000514955	0.0362895	0.0323656	0.267666	0.238892	0.0598633	0.0534995	0.0919541	0.0820217	0.0937815	0.0764473
MNE	Montenegro	0.062517	0.91554	2.53808	2.82823	1.71771	1.80282	10.7301	10.7933	10.9551	10.9987	10	158	512	584	0.0672683	0.0575437	0.982722	0.844681	2.71397	2.34992	3.02104	2.62144	1.84255	1.58513	1.96866	1.6287
MOZ	Mozambique	0.00121184	0.0113035	0.0209804	0.120867	0.0387684	0.057594	12.8732	12.8752	12.8774	12.8937	6	56	104	603	0.00123891	0.00118217	0.0115562	0.0110265	0.0214498	0.0204659	0.12359	0.117883	0.0396417	0.0378112	0.0617099	0.0532724
MRT	Mauritania	0.216583	0.0543003	0.31065	0.171565	0.188884	0.239017	14.0316	14.0149	14.0486	14.0032	129	32	186	102	0.248745	0.18126	0.0624328	0.0453924	0.356552	0.260158	0.197098	0.143544	0.216983	0.158037	0.278811	0.197233
MTQ	Martinique	0.162719	0.0954386	0.282253	0.108959	0.162778	0.148544	12.6394	12.6383	12.6441	12.6326	12	7	21	8	0.156396	0.169261	0.0917214	0.0992849	0.271335	0.293547	0.104678	0.113389	0.156449	0.169327	0.147267	0.149885
MUS	Mauritius	0.0226931	0	0	0	0.00568088	0.00529708	12.8223	NA	NA	NA	5	0	0	0	0.0221785	0.02333	0	0	0	0	0	0	0.00555193	0.00584049	0.00528538	0.00530938
MWI	Malawi	0.00724005	0.0734608	0.00452668	0.409288	0.125661	0.162726	13.8561	13.8659	13.8572	13.9175	16	163	10	927	0.00738465	0.00706385	0.0749327	0.0716669	0.00461705	0.00441657	0.417628	0.399118	0.128232	0.122528	0.173881	0.151013
MX01	Aguascalientes	1.15494	3.22906	4.2459	4.55735	3.43205	3.28632	14.571	14.7058	14.8196	14.8837	154	502	713	779	1.17884	1.12518	3.29578	3.14563	4.33441	4.13499	4.65116	4.4397	3.50464	3.34123	3.5414	3.01849
MX02	Baja California	5.12467	4.24226	5.15438	5.65251	5.06335	4.67585	16.1362	16.1243	16.2412	16.3291	2007	1532	1985	2247	5.17425	5.05463	4.27685	4.19334	5.20189	5.0872	5.70608	5.57675	5.10991	4.99752	4.98497	4.35128
MX03	Baja California Sur	1.31484	4.96237	4.22218	5.92557	4.32075	3.94615	15.8886	16.1235	16.1254	16.3022	79	388	308	493	1.32055	1.30629	5.0063	4.89686	4.25367	4.17516	5.98275	5.84026	4.35683	4.26687	4.20783	3.6714
MX04	Campeche	1.87496	4.2039	1.26807	1.29475	2.2964	2.21858	13.9499	14.1557	13.9867	13.9931	223	604	142	145	1.90542	1.83103	4.26316	4.11734	1.28944	1.23736	1.31631	1.26376	2.33502	2.24058	2.40111	2.02692
MX05	Coahuila	0.748332	4.04329	5.11153	4.14124	3.7155	3.51927	14.6512	14.8726	15.0159	14.9652	240	1660	2281	1681	0.758385	0.7349	4.10114	3.96555	5.1878	5.00884	4.19761	4.06543	3.7705	3.6416	3.76695	3.25921
MX06	Colima	0.847915	4.12338	2.23715	3.15348	2.7142	2.63681	13.7309	13.9578	13.8684	13.9472	78	495	226	342	0.912891	0.769253	4.39412	3.78557	2.39726	2.04082	3.36926	2.88668	2.90608	2.47788	2.93788	2.32069
MX07	Chiapas	1.03317	0.786318	0.33713	0.515381	0.673347	0.666124	14.252	14.2486	14.2324	14.2408	584	436	181	280	1.07323	0.979038	0.817284	0.744567	0.350792	0.318775	0.535992	0.487653	0.700126	0.637273	0.733952	0.594903
MX08	Chihuahua	1.58962	1.77734	5.43611	2.66776	3.08243	2.90482	14.7651	14.7902	15.1116	14.9019	653	738	3022	1167	1.60738	1.56571	1.79713	1.75067	5.50699	5.34	2.69594	2.62973	3.12165	3.02948	3.10765	2.69185
MX09	Ciudad de Mexico	3.89295	3.31486	2.92538	6.36291	4.31129	4.22123	14.0901	14.0865	14.092	14.4373	6750	5414	4590	13703	4.08819	3.69241	3.47994	3.14538	3.07039	2.77653	6.68934	6.02543	4.53143	4.08477	4.53554	3.89121
MX10	Durango	0.673976	1.99455	3.35407	2.77452	2.27928	2.23003	13.7463	13.8363	13.9639	13.9345	149	486	909	712	0.683028	0.661825	2.01934	1.96109	3.39364	3.30033	2.80666	2.731	2.30834	2.23998	2.39517	2.05663
MX11	Guanajuato	0.524176	2.86259	2.73143	4.50605	2.82525	2.83435	13.4609	13.6163	13.6381	13.8206	390	2556	2395	4600	0.535023	0.510951	2.92008	2.79196	2.786	2.66442	4.59712	4.39359	2.88496	2.75191	3.04619	2.61192
MX12	Guerrero	1.41322	1.51428	1.27298	2.02156	1.56235	1.63925	12.4547	12.478	12.4759	12.5432	913	983	807	1361	1.46143	1.35464	1.56565	1.45182	1.31661	1.22004	2.08827	1.94021	1.61528	1.49798	1.77673	1.4949
MX13	Hidalgo	1.61617	2.73504	2.98731	4.461	3.04249	3.05381	13.3677	13.4623	13.5123	13.6736	698	1290	1430	2425	1.70342	1.51415	2.87681	2.56804	3.14064	2.80639	4.67979	4.20035	3.20035	2.85617	3.34144	2.75181
MX14	Jalisco	0.734675	2.20292	2.32732	3.96124	2.41766	2.37061	13.537	13.6291	13.6604	13.8053	762	2555	2713	5291	0.750782	0.714916	2.25099	2.14372	2.37794	2.26496	4.04871	3.85308	2.47217	2.3505	2.54468	2.18783
MX15	Mexico (State)	2.53123	2.74688	4.55529	5.60378	3.99308	3.74724	15.3533	15.3914	15.5494	15.6854	4514	4954	9410	12545	2.72741	2.30466	2.9579	2.50277	4.88428	4.16974	5.99396	5.14306	4.28901	3.64767	4.18072	3.29208
MX16	Michoacan	0.648165	1.47657	1.42417	2.67418	1.60159	1.63573	12.6862	12.7442	12.7555	12.8577	479	1164	1114	2320	0.707132	0.582318	1.60428	1.33243	1.54775	1.28481	2.8892	2.42785	1.73984	1.44532	1.84179	1.41936
MX17	Morelos	2.18934	1.4275	1.21143	3.67615	2.21074	2.17497	13.3973	13.368	13.3682	13.5632	683	417	347	1290	2.32718	2.02974	1.52099	1.32004	1.29165	1.1194	3.89094	3.42417	2.35129	2.04802	2.40784	1.93047
MX18	Nayarit	1.17605	2.65978	1.68525	3.27725	2.25733	2.23895	13.2116	13.3239	13.2826	13.4134	209	532	309	685	1.25345	1.07848	2.82079	2.4537	1.79292	1.54883	3.46876	3.0307	2.39799	2.07808	2.48576	1.97981
MX19	Nuevo Leon	0.66063	3.96379	3.1452	5.05617	3.40752	3.18958	14.7044	14.9151	14.8951	15.0761	361	2770	2040	3826	0.672469	0.645249	4.04255	3.86121	3.20499	3.06733	5.1597	4.92112	3.47613	3.31816	3.41109	2.95699
MX20	Oaxaca	0.83044	1.1024	0.975426	1.46175	1.09698	1.13604	12.3828	12.4089	12.4112	12.4483	601	814	711	1107	0.881162	0.773326	1.16866	1.02759	1.03448	0.908847	1.54761	1.36449	1.16297	1.0225	1.25352	1.01268
MX21	Puebla	1.55866	2.72154	1.77557	4.07779	2.62369	2.66486	13.3127	13.4116	13.3735	13.577	1406	2691	1613	4502	1.60377	1.50665	2.79959	2.63119	1.82652	1.71677	4.19479	3.94176	2.70066	2.53463	2.87177	2.4476
MX22	Queretaro	1.39288	2.94423	3.56966	6.282	3.83189	3.70207	14.5621	14.6681	14.7448	15.0414	296	701	888	1979	1.42732	1.35055	3.01786	2.8535	3.65938	3.45897	6.45248	6.07073	3.93458	3.70516	3.98953	3.40023
MX23	Quintana Roo	5.06165	7.3727	3.5774	4.26939	5.24722	4.65977	17.5658	17.8317	17.6342	17.7053	605	1047	376	468	5.01698	5.13655	7.32286	7.4563	3.54036	3.6395	4.22622	4.34178	5.20313	5.32118	5.002	4.30042
MX24	San Luis Potosi	0.38205	2.95939	2.69239	3.54522	2.51395	2.56745	12.7564	12.9468	12.9564	13.0551	161	1541	1358	1920	0.405004	0.354399	3.11261	2.77013	2.83376	2.51827	3.7225	3.32516	2.64941	2.3474	2.82934	2.29246
MX25	Sinaloa	2.90736	3.71023	2.35383	3.16208	3.05503	2.97771	13.9839	14.0806	14.0144	14.0897	1356	1840	1034	1477	2.96366	2.83184	3.78173	3.61408	2.39896	2.29339	3.22163	3.08212	3.11389	2.97602	3.19584	2.74868
MX26	Sonora	2.11782	4.73829	3.21262	4.75105	3.80728	3.64847	14.568	14.7988	14.7188	14.8761	773	2131	1257	2102	2.15308	2.06956	4.82159	4.62363	3.26589	3.13949	4.83216	4.63938	3.87342	3.7164	3.90505	3.37907
MX27	Tabasco	3.40636	4.81752	1.35619	2.41749	3.14517	3.0305	14.5093	14.6776	14.4741	14.5479	1097	1737	366	704	3.42669	3.37736	4.84857	4.77308	1.36382	1.34537	2.43057	2.39889	3.16605	3.1154	3.24647	2.80374
MX28	Tamaulipas	0.936741	3.5665	2.20589	2.81554	2.45521	2.34718	14.1527	14.341	14.2773	14.3337	399	1858	1022	1363	0.955089	0.913025	3.63687	3.47498	2.24852	2.15062	2.86951	2.74544	2.50395	2.39197	2.51934	2.1664
MX29	Tlaxcala	2.03969	3.31126	2.16377	4.1462	2.98269	3.00952	13.4816	13.5984	13.5518	13.7306	367	660	388	879	2.11575	1.94754	3.4296	3.16688	2.24377	2.06678	4.29047	3.96943	3.09146	2.85023	3.27762	2.72801
MX30	Veracruz	1.21107	1.85537	1.51066	1.77839	1.59394	1.57657	13.0892	13.1443	13.1393	13.1643	1635	2630	2074	2488	1.24711	1.16719	1.90923	1.78956	1.55497	1.45662	1.8297	1.71573	1.64061	1.537	1.70086	1.44606
MX31	Yucatan	1.39231	3.01894	1.94226	2.82864	2.33301	2.33009	13.1874	13.3214	13.2728	13.3527	466	1153	672	1050	1.41653	1.36028	3.06798	2.95359	1.97494	1.89893	2.8741	2.76813	2.3723	2.28083	2.50474	2.14671
MX32	Zacatecas	0.405514	2.13088	3.31126	2.94796	2.30497	2.37601	12.6142	12.7322	12.8563	12.8456	101	610	1048	895	0.414374	0.394043	2.17241	2.07655	3.37221	3.23095	3.00183	2.87717	2.35121	2.24441	2.5563	2.1867
MYS	Malaysia	0.0259758	0.00500236	0.11095	0.260381	0.101268	0.084615	14.5711	14.5703	14.5753	14.58	78	15	335	794	0.0285585	0.0224214	0.00550028	0.00431727	0.121931	0.0958212	0.285943	0.225097	0.111301	0.0874473	0.10149	0.0668968
MYT	Mayotte	2.53821	0.57757	1.04322	5.69633	2.77602	2.31062	16.534	16.4807	16.5006	16.7405	35	7	13	99	2.41444	2.72513	0.546499	0.624982	0.988277	1.12686	5.46805	6.0358	2.64621	2.97191	2.35154	2.26765
NER	Niger	0.0186471	0.000287197	0.0100462	0.0235029	0.0131265	0.0218558	13.7234	13.7202	13.7221	13.7155	65	1	35	82	0.0217705	0.0150986	0.000335363	0.000232502	0.01173	0.00813376	0.0274383	0.0190314	0.0153262	0.0106278	0.0262989	0.0171905
NGA	Nigeria	0.0132902	0.0107206	0.00382733	0.0165636	0.0111022	0.0177386	12.7836	12.7832	12.7816	12.7776	615	496	177	767	0.0160649	0.0102575	0.0129592	0.00827407	0.00462691	0.00295367	0.0200212	0.0127842	0.0134205	0.0085684	0.0217784	0.0134969
NIC	Nicaragua	0.139029	0.115494	0.0239235	0.0222084	0.0753578	0.0722836	14.7145	14.7147	14.7114	14.7052	82	68	14	13	0.135217	0.143912	0.112319	0.119561	0.0232599	0.024774	0.0215893	0.0230018	0.0732796	0.0780208	0.0743345	0.0701302
NLD	Netherlands	1.40369	0.104106	1.39824	1.42031	1.10833	1.00866	12.2138	12.1713	12.2229	12.2279	5093	338	5055	5132	1.58032	1.22399	0.11834	0.0899314	1.57429	1.21912	1.59875	1.2387	1.25079	0.964094	1.12434	0.887195
NOR	Norway	0.252156	0.0264776	0.184244	0.25453	0.180038	0.153913	12.5288	12.523	12.5282	12.5291	223	23	162	225	0.279541	0.223804	0.0293908	0.0234703	0.204333	0.163463	0.282153	0.22593	0.199675	0.159726	0.16665	0.14054
NPL	Nepal	0.00830034	0.126892	0.351843	0.307354	0.200117	0.195454	12.4375	12.4487	12.4719	12.4495	31	478	1347	1174	0.00919485	0.00737375	0.140421	0.112843	0.388594	0.313491	0.339493	0.273851	0.221325	0.178058	0.227455	0.161853
NZL	New Zealand	0.0310663	0.00444704	0	0.00148268	0.00926158	0.00765708	12.971	12.9704	NA	12.9703	21	3	0	1	0.0344923	0.0274897	0.00493836	0.00393434	0	0	0.00164653	0.00131172	0.0102846	0.00819396	0.00849912	0.00677293
OMN	Oman	1.15663	3.98414	3.15964	1.06254	2.42759	1.48883	20.9189	21.0036	21.005	20.9528	187	747	564	170	1.29757	0.871228	4.43275	3.0522	3.52394	2.40805	1.19241	0.799534	2.71326	1.84222	1.53459	1.44078
PAK	Pakistan	0.155735	0.0674642	0.126861	0.146606	0.124255	0.140601	13.3396	13.3323	13.3398	13.3303	4525	1948	3677	4258	0.186032	0.119741	0.0806773	0.0518084	0.151597	0.0975016	0.175149	0.11271	0.148489	0.0954936	0.173602	0.105949
PAN	Panama	1.5705	3.62522	3.50105	4.2391	3.3053	3.17272	15.5843	15.687	15.7105	15.7738	643	1720	1635	2087	1.59167	1.54236	3.67409	3.56003	3.548	3.43844	4.29586	4.16332	3.35032	3.24527	3.3415	2.9955
PE02	Ancash	1.28419	2.02417	0.623687	1.52759	1.38565	1.79758	13.5583	13.6601	13.5355	13.5891	487	806	223	583	1.40644	1.1578	2.20407	1.83528	0.687675	0.558641	1.67076	1.37913	1.51775	1.24895	1.93073	1.65777
PE03	Apurimac	0.122513	0.45323	0.429645	1.00144	0.510014	0.684467	11.9704	12.0094	12.0135	12.0369	19	72	68	166	0.140349	0.106328	0.517362	0.39454	0.490649	0.373866	1.13664	0.875997	0.582178	0.443888	0.745456	0.62043
PE04	Arequipa	0.785416	2.65107	0.775452	1.38964	1.44695	1.73713	14.3725	14.5451	14.4183	14.4188	280	1075	273	511	0.843005	0.723508	2.80611	2.47822	0.833093	0.713629	1.48529	1.28581	1.54704	1.33805	1.837	1.63227
PE05	Ayacucho	0.119426	1.16686	0.345257	0.976247	0.667896	0.887925	11.928	12.0526	11.9731	12.0101	26	275	76	226	0.136926	0.103504	1.32415	1.0201	0.395131	0.299661	1.1103	0.85183	0.76234	0.580855	0.964932	0.807067
PE06	Cajamarca	0.171509	0.874598	0.320078	0.66676	0.514477	0.67726	12.4844	12.5604	12.5143	12.4987	74	397	139	298	0.188707	0.153245	0.956393	0.786312	0.351816	0.28628	0.73043	0.598421	0.564588	0.460856	0.727189	0.624835
PE07	Callao	2.47024	3.85633	0.997242	2.91359	2.64478	3.07399	14.6408	14.8139	14.601	14.7408	643	1106	229	766	2.61877	2.30851	4.05184	3.63804	1.07085	0.91964	3.08326	2.72799	2.80549	2.46961	3.25297	2.88606
PE08	Cusco	0.0534018	1.03977	0.321274	0.853657	0.579553	0.724045	12.7026	12.8092	12.7452	12.7646	19	397	116	321	0.0610218	0.045782	1.17606	0.90008	0.36619	0.276081	0.967647	0.737434	0.659091	0.498985	0.788367	0.656507
PE09	Huancavelica	0.084747	0.674748	0.244994	0.864732	0.476059	0.656792	11.2584	11.3369	11.2896	11.3407	12	100	35	130	0.097845	0.0730484	0.773905	0.584746	0.282429	0.211427	0.989974	0.750523	0.547661	0.411434	0.725255	0.584905
PE10	Huanuco	0.356615	1.48286	0.579021	1.57004	1.01907	1.2801	13.4088	13.5343	13.4557	13.5293	69	310	113	329	0.398747	0.312813	1.6405	1.31453	0.646324	0.508746	1.73606	1.39257	1.1332	0.898607	1.3805	1.17468
PE11	Ica	2.23664	4.27949	0.976541	2.81471	2.69436	3.19185	14.6021	14.856	14.5908	14.729	497	1102	194	636	2.37923	2.07833	4.49039	4.03607	1.05094	0.896345	2.98583	2.62338	2.86313	2.50577	3.39397	2.97963
PE12	Junin	0.410879	1.59299	0.569299	1.94138	1.16209	1.44711	13.2228	13.3535	13.2668	13.3922	146	615	203	765	0.453563	0.366197	1.74103	1.43397	0.62788	0.507834	2.11639	1.75215	1.27595	1.041	1.56409	1.32428
PE13	La Libertad	1.29928	2.99329	0.606809	1.38021	1.63301	2.01148	14.3304	14.5192	14.3299	14.3558	615	1593	270	648	1.40226	1.19157	3.1909	2.77971	0.659324	0.552789	1.48996	1.26557	1.761	1.49847	2.13563	1.88112
PE14	Lambayeque	2.20203	2.64786	0.800947	1.00549	1.71466	2.08971	14.3572	14.4312	14.3028	14.246	756	932	245	313	2.3181	2.0734	2.77995	2.5004	0.853188	0.744828	1.06881	0.937221	1.81428	1.60555	2.21247	1.96081
PE15	Lima	1.79644	3.41493	0.92108	2.25078	2.16279	2.56359	14.3056	14.4857	14.3065	14.3857	4652	9925	2202	5913	1.93306	1.65584	3.63134	3.18513	0.999803	0.841724	2.41626	2.07947	2.32449	1.99546	2.7106	2.40922
PE16	Loreto	1.63598	2.64486	0.305503	1.4947	1.5788	1.8679	13.2905	13.4444	13.204	13.3139	347	602	58	309	1.7746	1.45311	2.84923	2.36941	0.335189	0.267593	1.62441	1.32454	1.71606	1.39825	2.03529	1.69215
PE17	Madre de Dios	2.25978	4.45606	1.00648	2.14777	2.58808	2.44256	16.1214	16.3481	16.1076	16.1628	42	96	17	39	2.4112	1.98934	4.68794	4.02223	1.08429	0.871701	2.29509	1.8862	2.75895	2.28137	2.65557	2.2189
PE18	Moquegua	0.314778	3.97246	0.941121	3.10792	2.2684	2.7053	13.8616	14.2474	13.9761	14.1726	15	248	46	178	0.333984	0.290299	4.11586	3.77588	0.99512	0.871645	3.23847	2.93256	2.38148	2.11879	2.8687	2.53373
PE19	Pasco	0.38512	1.35156	0.468883	2.18772	1.13885	1.36184	14.021	14.1241	14.0508	14.2191	23	86	28	147	0.428012	0.337112	1.48923	1.19405	0.520905	0.410595	2.39407	1.94731	1.2586	1.00256	1.46132	1.25739
PE20	Piura	1.45991	2.15205	0.545085	0.614697	1.23095	1.50674	13.2972	13.3921	13.2628	13.1817	769	1188	265	302	1.56463	1.33891	2.29524	1.98432	0.589059	0.495382	0.663619	0.559332	1.32347	1.12472	1.59886	1.41002
PE21	Puno	0.0638228	0.672475	0.260062	0.693394	0.428116	0.551886	12.6721	12.7374	12.7021	12.7093	25	275	103	284	0.0715227	0.0559172	0.748826	0.592846	0.290891	0.228264	0.772018	0.611396	0.478138	0.376287	0.596039	0.505526
PE22	San Martin	0.811577	2.54922	0.522225	0.888467	1.24673	1.43805	13.6449	13.8503	13.6643	13.6448	154	547	96	168	0.90375	0.698205	2.79797	2.23088	0.583464	0.447517	0.98941	0.764278	1.3851	1.07497	1.55804	1.31206
PE23	Tacna	0.131072	2.52056	0.801053	4.31812	2.15357	2.358	14.3087	14.5121	14.3916	14.742	9	204	57	398	0.141349	0.118651	2.67432	2.32618	0.860186	0.728759	4.53495	4.03521	2.29721	1.97341	2.51743	2.1906
PE24	Tumbes	2.27719	3.04673	0.921896	2.4557	2.22486	2.48792	13.9858	14.0992	13.9397	14.0543	125	176	45	134	2.42879	2.07132	3.23288	2.79007	0.994664	0.826244	2.61814	2.23501	2.37658	2.01947	2.67412	2.2924
PE25	Ucayali	1.57112	1.64154	0.804118	2.6532	1.7009	1.90679	14.1373	14.1649	14.1038	14.2795	156	163	75	282	1.70209	1.38931	1.77787	1.45214	0.87673	0.705152	2.85309	2.36966	1.84232	1.50424	2.07558	1.72957
PER	Peru	2.39105	4.49236	1.36684	3.17883	2.97405	2.76454	14.0808	14.2636	14.0913	14.2111	10021	22418	5217	13955	2.46441	2.29462	4.62016	4.32248	1.41096	1.30918	3.27333	3.05409	3.06527	2.85377	2.93882	2.58154
PHL	Philippines	0.0999561	0.355345	0.306319	0.327823	0.273072	0.266137	14.0742	14.0925	14.0927	14.0871	1186	4288	3682	3947	0.0912207	0.112548	0.324766	0.399298	0.279879	0.344348	0.299471	0.368594	0.249443	0.307069	0.250003	0.283077
POL	Poland	0.170637	0.123431	2.48149	2.3224	1.39055	1.384	11.9069	11.9061	12.0304	12.0322	1459	1051	26011	23838	0.165576	0.175897	0.119737	0.127274	2.44074	2.52298	2.28054	2.36513	1.36044	1.42152	1.38168	1.38643
PRI	Puerto Rico	0.237988	0.803426	1.26707	0.949079	0.825796	0.794938	12.3974	12.4204	12.4446	12.4329	145	512	838	610	0.236009	0.240013	0.797155	0.809847	1.25777	1.2766	0.941598	0.95674	0.819481	0.832263	0.811156	0.77791
PRT	Portugal	0.538109	0.152239	1.67649	2.97328	1.45722	1.46205	11.362	11.3505	11.4171	11.4997	1427	390	4929	9939	0.552864	0.523753	0.15643	0.148167	1.72233	1.63174	3.05547	2.89275	1.49922	1.41625	1.52547	1.39546
PRY	Paraguay	0.0217696	1.07414	1.686	2.21367	1.29863	1.25765	13.8117	13.8739	13.9256	13.9742	16	850	1393	1899	0.0236334	0.0194714	1.16077	0.966	1.81737	1.52084	2.38087	2.0022	1.40273	1.16834	1.38765	1.12114
PSE	State of Palestine	0.0277701	1.00923	3.07817	3.3913	2.0139	1.68374	15.5237	15.5825	15.7459	15.7885	8	309	1082	1214	0.0310051	0.0238975	1.11986	0.874793	3.37379	2.70753	3.70999	2.99002	2.22292	1.75607	1.89679	1.46003
QAT	Qatar	2.74678	2.31612	0.795638	1.11528	1.77065	0.613835	26.1307	26.132	26.1252	26.127	116	96	31	44	3.04868	1.71799	2.57518	1.44001	0.890152	0.484505	1.24613	0.682091	1.97309	1.09267	0.658582	0.566851
REU	Reunion	0.0206314	0.143273	0.264026	0.596095	0.259141	0.214172	14.7672	14.7716	14.7767	14.7885	2	14	26	60	0.0210071	0.0201956	0.145889	0.140238	0.268859	0.25842	0.607064	0.583368	0.263912	0.253607	0.223006	0.204896
ROU	Romania	0.255749	0.491443	1.52896	1.1196	0.874765	0.941144	10.3288	10.3478	10.4366	10.3997	1618	3175	10905	7642	0.263169	0.248133	0.505913	0.476594	1.57735	1.47932	1.15316	1.08516	0.901532	0.847298	0.986909	0.893091
RUS	Russian Federation	0.218878	0.251807	0.767719	0.870341	0.535219	0.562806	10.864	10.8686	10.9117	10.9166	9651	11128	35475	40546	0.188858	0.249577	0.217378	0.286989	0.668253	0.867932	0.758331	0.982933	0.464219	0.607216	0.510492	0.617735
RWA	Rwanda	0.00262117	0.0226889	0.0548704	0.184868	0.0665994	0.0707748	14.8429	14.8446	14.8475	14.8553	3	26	63	214	0.00286963	0.00233689	0.0248375	0.02023	0.0600585	0.0489311	0.202233	0.16496	0.072896	0.0593901	0.0800354	0.0610512
SAU	Saudi Arabia	0.887174	1.49538	0.736117	0.233094	0.85053	0.499241	17.2361	17.2632	17.2468	17.2075	1742	3042	1429	440	1.03548	0.637865	1.73716	1.08369	0.860197	0.528192	0.273463	0.166161	0.993025	0.611171	0.576181	0.418455
SDN	Sudan	0.105689	0.0413966	0.111324	0.100909	0.0898865	0.118506	13.847	13.8409	13.8502	13.8351	600	234	632	573	0.119479	0.089579	0.0468183	0.0350704	0.125845	0.0943599	0.114073	0.0855319	0.101626	0.0761773	0.138745	0.0972546
SEN	Senegal	0.0718391	0.112532	0.0588505	0.372277	0.155052	0.175866	13.8607	13.8666	13.862	13.8966	121	190	99	639	0.0781385	0.0649589	0.12238	0.101771	0.0640138	0.053212	0.404439	0.33703	0.168618	0.140221	0.203442	0.146911
SGP	Singapore	0.0505015	0.00220215	0.00440373	0.00220154	0.0148534	0.00948058	16.3827	16.382	16.382	16.3774	23	1	2	1	0.0545796	0.0454084	0.00238036	0.00197968	0.00476007	0.00395888	0.00237952	0.00197935	0.0160548	0.0133534	0.0100557	0.00887676
SLE	Sierra Leone	0.0328441	0.00657981	0.00219389	0.00164087	0.0108282	0.0172467	12.4635	12.4577	12.4568	12.4218	60	12	4	3	0.0388499	0.0267788	0.00778504	0.00536346	0.00259586	0.00178826	0.00194123	0.00133779	0.0128115	0.00882628	0.0200232	0.0143314
SLV	El Salvador	0.202798	0.67337	0.498323	0.696206	0.520731	0.536361	12.5972	12.6303	12.6255	12.6387	191	657	479	679	0.190543	0.218295	0.634238	0.722654	0.468891	0.535451	0.655662	0.747266	0.490082	0.559383	0.553936	0.517907
SOM	Somalia	0.0283009	0.00283442	0.00975928	0.122304	0.0409729	0.0782439	13.2116	13.206	13.2078	13.2347	90	9	31	391	0.032504	0.0234842	0.003256	0.00235159	0.0112102	0.00809725	0.140367	0.101559	0.0470617	0.0339932	0.0917446	0.0640682
SRB	Serbia	0.112174	0.301215	1.03646	0.830966	0.584643	0.629898	10.0029	10.0192	10.0877	10.06	328	896	3305	2593	0.120006	0.103957	0.322082	0.279284	1.10626	0.962596	0.886856	0.771929	0.624904	0.542216	0.689649	0.567158
SSD	South Sudan	0.017017	0.00492985	0.00627394	0.0201404	0.0120937	0.0196541	12.8454	12.8433	12.8437	12.8409	38	11	14	45	0.019667	0.0140723	0.00569812	0.00407641	0.00725161	0.00518787	0.0232758	0.0166562	0.0139776	0.0100006	0.0230884	0.016048
STP	Sao Tome and Principe	0.697794	0.111666	0.111691	0.901885	0.464553	0.463719	14.4586	14.419	14.4205	14.4871	13	2	2	17	0.748011	0.63776	0.119846	0.101924	0.119872	0.101947	0.96632	0.824737	0.498335	0.424226	0.512742	0.412245
SUR	Suriname	0.147439	0.980299	0.192653	0.604513	0.490635	0.479038	12.688	12.753	12.7035	12.732	13	92	17	55	0.147778	0.147014	0.983822	0.975885	0.193107	0.192084	0.606271	0.602311	0.492141	0.488747	0.493471	0.463883
SVK	Slovakia	0.0228574	0.0163362	1.50184	4.13548	1.72573	1.68638	11.4994	11.4992	11.5902	11.8439	28	20	2090	7486	0.0231672	0.0225318	0.0165572	0.016104	1.5297	1.47275	4.25438	4.01253	1.76528	1.68446	1.75289	1.61654
SVN	Slovenia	0.203923	0.0861885	3.75883	2.32976	1.83423	1.80628	11.6234	11.62	11.8282	11.7488	98	41	2545	1343	0.217748	0.190561	0.0920443	0.0805315	4.00348	3.51865	2.48105	2.18196	1.95957	1.71218	1.8892	1.7192
SWE	Sweden	2.18821	0.241102	1.29549	2.01671	1.48911	1.42356	11.8968	11.8265	11.8699	11.9089	5231	482	2834	4703	2.41005	1.95822	0.269052	0.212993	1.43536	1.15249	2.22393	1.80248	1.64843	1.32573	1.562	1.27819
SWZ	Eswatini	0.0464633	0.411789	0.388319	1.73503	0.683991	0.898749	11.4268	11.5019	11.5061	11.8216	11	100	94	462	0.0429578	0.0508621	0.382207	0.448673	0.360316	0.423257	1.63291	1.85959	0.637892	0.741219	0.829431	0.971533
SYR	Syrian Arab Republic	0.00453519	0.124063	0.32297	0.344028	0.20028	0.176636	14.2585	14.2654	14.2785	14.2735	7	193	509	543	0.00415834	0.00518122	0.113838	0.14156	0.296716	0.367771	0.316042	0.391773	0.183861	0.228347	0.18323	0.169712
TCD	Chad	0.0203391	0.00302637	0.00522683	0.0164885	0.0112743	0.023298	13.2501	13.2457	13.2465	13.2436	74	11	19	60	0.0236056	0.0167269	0.00351284	0.00248863	0.00606691	0.00429816	0.0191367	0.0135602	0.0130859	0.00927129	0.0274733	0.018914
TGO	Togo	0.0103585	0.0270648	0.0159322	0.0325995	0.0214943	0.0286629	13.6364	13.6395	13.6381	13.6287	13	34	20	41	0.0125474	0.00808104	0.0327775	0.0211184	0.0192978	0.0124302	0.0394782	0.0254383	0.0260332	0.0167704	0.0349253	0.0220873
THA	Thailand	0.00440913	9.58801e-05	0.000383513	0.00297155	0.00196526	0.00175377	13.6716	13.6714	13.6714	13.6709	46	1	4	31	0.00431549	0.00452743	9.38431e-05	9.84537e-05	0.000375365	0.000393807	0.00290839	0.00305134	0.0019235	0.00201801	0.00179384	0.00171169
TJK	Tajikistan	0.0666644	0.0321249	0.0167223	-1.76327e-05	0.0289161	0.0247739	14.5251	14.5235	14.5229	NA	52	25	13	0	0.070795	0.0612558	0.0341197	0.0295138	0.0177618	0.0153621	-2.16835e-05	-1.23325e-05	0.0307119	0.0265656	0.0280662	0.021317
TTO	Trinidad and Tobago	0.0204224	0.272579	0.205571	0.0609939	0.140741	0.13124	12.5943	12.6103	12.6083	12.5708	5	68	51	15	0.0218329	0.0187828	0.291188	0.2509	0.219647	0.189182	0.0651709	0.056137	0.150412	0.129487	0.14418	0.117653
TUN	Tunisia	0.0272896	0.145422	2.47727	2.3466	1.3617	1.16358	12.9134	12.9194	13.062	13.0621	40	215	4411	4112	0.0294803	0.0247896	0.157011	0.132179	2.6481	2.27681	2.50922	2.15608	1.4638	1.24341	1.28298	1.03821
TUR	Turkey	0.54708	0.347099	1.31875	1.11638	0.844241	0.688507	13.7236	13.719	13.7668	13.7577	4953	3095	12619	10504	0.557743	0.534705	0.353828	0.33929	1.34499	1.28828	1.13813	1.09113	0.860888	0.824916	0.718108	0.657427
TWN	China, Taiwan Province of China	0.00198162	0	0	0.000849337	0.000707788	0.00059778	13.6432	NA	NA	13.6432	7	0	0	3	0.00204294	0.00190391	0	0	0	0	0.000875621	0.000816027	0.000729693	0.000680029	0.000647728	0.000545335
TZA	United Republic of Tanzania	0.00312928	0	0	0	0.000782446	0.000990257	14.6234	NA	NA	NA	20	0	0	0	0.00355624	0.00265081	0	0	0	0	0	0	0.000889219	0.000662798	0.00115266	0.000819734
UKR	Ukraine	0.0704361	0.182027	0.831743	0.820507	0.48891	0.538835	9.81674	9.8284	9.89916	9.8876	1183	3088	14993	14762	0.0644554	0.0762115	0.166818	0.19668	0.76895	0.891443	0.757649	0.880313	0.450072	0.5261	0.509332	0.569812
URY	Uruguay	0.0378862	0.0280883	0.184445	0.999943	0.326909	0.33042	11.8097	11.8096	11.8163	11.8533	27	20	133	772	0.0340639	0.0416252	0.0252525	0.0308626	0.166043	0.20241	0.906468	1.09021	0.294915	0.358085	0.299774	0.362598
US01	Alabama	0.733948	1.15155	1.61463	3.3986	1.83361	1.92199	11.4701	11.5033	11.5457	11.7156	962	1563	2279	5700	0.765707	0.700189	1.20079	1.09908	1.68287	1.54169	3.53846	3.24758	1.91358	1.74806	2.0367	1.80155
US02	Alaska	0.127576	0.486984	1.56615	1.15976	0.857425	0.760079	14.6958	14.7089	14.753	14.7407	11	43	149	107	0.130243	0.123712	0.496687	0.472883	1.59292	1.52693	1.1808	1.12904	0.873848	0.833494	0.776082	0.743276
US04	Arizona	1.32313	2.6644	2.26184	4.61733	2.85524	2.80762	13.2504	13.326	13.3206	13.4888	1740	3910	3190	8077	1.367	1.27011	2.74593	2.56502	2.33265	2.17576	4.74521	4.45956	2.94417	2.74674	2.98747	2.61877
US05	Arkansas	0.351989	1.31987	2.46471	2.16144	1.63729	1.72424	11.4332	11.496	11.5944	11.5798	271	1105	2292	1940	0.370044	0.332129	1.38483	1.2479	2.58112	2.33463	2.26365	2.04746	1.71802	1.54764	1.84929	1.59294
US06	California	1.06904	1.63408	1.67033	4.41503	2.35528	2.18057	13.8001	13.8264	13.838	13.978	6092	9708	9924	33231	1.13246	0.998568	1.72851	1.52874	1.76675	1.56275	4.64045	4.15878	2.4891	2.20527	2.32872	2.02501
US08	Colorado	1.84702	0.446055	2.87835	1.50734	1.73187	1.52929	13.6791	13.6385	13.7424	13.6928	1632	353	2760	1285	1.98357	1.69062	0.481292	0.406177	3.08115	2.64399	1.62033	1.37827	1.86126	1.58381	1.65862	1.39349
US09	Connecticut	4.28192	0.272266	1.90779	2.34523	2.4062	2.34983	12.7012	12.5369	12.6031	12.6337	4257	185	1484	1890	4.54557	4.00867	0.292057	0.25236	2.03689	1.77631	2.50087	2.18616	2.5687	2.24012	2.5033	2.18868
US10	Delaware	2.09636	0.602876	1.31015	2.56349	1.69393	1.65707	12.3882	12.3246	12.3631	12.4421	500	126	290	633	2.14886	2.03441	0.620028	0.582857	1.34529	1.26892	2.6255	2.49013	1.73862	1.64137	1.76101	1.54793
US11	District of Columbia	3.92691	0.693307	1.43019	2.31117	2.22287	2.23465	13.8009	13.666	13.7014	13.7502	545	73	159	275	3.85527	4.0097	0.677421	0.711727	1.39879	1.46656	2.26315	2.36674	2.17816	2.27462	2.24533	2.22343
US12	Florida	0.785622	2.15458	1.52342	2.30587	1.72215	1.70564	12.9806	13.0441	13.0275	13.0696	3532	10827	7229	11665	0.807966	0.760118	2.21046	2.09028	1.56463	1.47619	2.36492	2.23786	1.76848	1.66898	1.7959	1.61087
US13	Georgia (USA)	1.39792	2.044	1.90775	3.46404	2.258	2.19789	12.8664	12.9137	12.9217	13.0383	2738	4214	3871	8053	1.48586	1.30254	2.16918	1.90756	2.02517	1.77987	3.66462	3.24307	2.39608	2.10727	2.37267	2.01437
US15	Hawaii	0.0774811	0.533914	0.652335	0.756586	0.509862	0.477373	13.8924	13.9044	13.9101	13.9138	17	121	149	174	0.0762128	0.0789531	0.525373	0.543826	0.641969	0.664363	0.74458	0.770519	0.501733	0.519297	0.472543	0.482444
US16	Idaho	0.268082	1.13159	2.54172	1.51308	1.42287	1.34233	12.3905	12.4316	12.5183	12.4677	84	380	964	521	0.298042	0.235178	1.25156	0.998157	2.7889	2.26112	1.66941	1.33821	1.57193	1.25638	1.49266	1.18448
US17	Illinois	2.38637	0.798713	2.99506	2.02926	2.11048	2.0857	12.5684	12.5098	12.6292	12.5889	6852	1989	9038	5564	2.5553	2.21064	0.859068	0.73669	3.20249	2.77822	2.1747	1.8783	2.26243	1.95271	2.23687	1.92696
US18	Indiana	1.5517	0.635056	2.51751	2.59874	1.88525	1.93616	11.7736	11.7352	11.857	11.8775	2613	983	4618	4775	1.6231	1.47372	0.665397	0.602113	2.62994	2.39399	2.71418	2.47183	1.97218	1.79012	2.05246	1.81405
US19	Iowa	0.972445	0.891855	2.89202	2.25802	1.82347	1.85909	11.8271	11.8304	11.9483	11.9245	712	647	2525	1838	1.04775	0.895294	0.961201	0.820852	3.09864	2.67672	2.42322	2.08679	1.9608	1.6817	1.9942	1.71722
US20	Kansas	0.436835	0.622782	2.71531	2.7911	1.75666	1.78833	11.9363	11.9473	12.064	12.0853	271	392	2064	2123	0.470853	0.400869	0.670823	0.571901	2.90341	2.51203	2.98377	2.58275	1.88618	1.61798	1.93002	1.63956
US21	Kentucky	0.471393	0.508778	1.1321	2.41629	1.19401	1.24059	11.3238	11.3299	11.3745	11.4806	564	610	1432	3442	0.501218	0.439373	0.54092	0.474261	1.20168	1.05698	2.55719	2.2625	1.26848	1.11357	1.33419	1.14231
US22	Louisiana	2.49634	1.9776	1.76151	2.26784	2.13389	2.18923	12.244	12.2277	12.2292	12.2723	3016	2264	1969	2644	2.60286	2.37782	2.06304	1.88278	1.83804	1.67668	2.3646	2.16028	2.22573	2.03189	2.32984	2.04158
US23	Maine	0.282156	0.10317	0.56779	1.0356	0.508254	0.495158	11.547	11.5413	11.5625	11.5864	100	36	206	391	0.303847	0.25907	0.11118	0.094661	0.610764	0.521919	1.11194	0.953723	0.546985	0.466938	0.538284	0.449875
US24	Maryland	2.57984	0.698294	1.70447	2.03254	1.79391	1.71182	13.2148	13.146	13.1939	13.2168	3194	737	1946	2378	2.69225	2.45795	0.731261	0.662935	1.78153	1.62133	2.123	1.93476	1.87515	1.70622	1.81178	1.60686
US25	Massachusetts	4.37293	1.01669	2.03938	3.00855	2.76617	2.71091	12.8206	12.676	12.7271	12.7888	8042	1348	2943	4725	4.65318	4.08323	1.09007	0.942565	2.1809	1.89538	3.20986	2.80228	2.95554	2.57253	2.89208	2.52068
US26	Michigan	2.23577	0.395671	2.23951	1.6432	1.67974	1.68401	12.0443	11.9613	12.0655	12.0379	5943	890	5916	4090	2.38943	2.07057	0.425404	0.364239	2.39353	2.07388	1.75905	1.51929	1.79904	1.55212	1.81646	1.54493
US27	Minnesota	1.42562	0.624435	2.80417	1.48034	1.63904	1.52929	12.7937	12.7724	12.8726	12.8227	1483	607	3280	1532	1.53771	1.30322	0.675766	0.568835	3.00902	2.5774	1.59643	1.35352	1.76722	1.49878	1.65294	1.39947
US28	Mississippi	1.3116	2.14421	2.07946	2.47582	2.01938	2.13949	11.4991	11.5768	11.5907	11.6354	1072	1887	1808	2226	1.3365	1.28393	2.18573	2.09796	2.11963	2.03471	2.52354	2.42257	2.05857	1.97574	2.23374	2.04053
US29	Missouri	0.709249	0.710928	2.19294	1.96169	1.43699	1.45833	11.8714	11.8766	11.9686	11.9629	1029	1030	3620	3154	0.747653	0.668139	0.749439	0.669703	2.30396	2.07273	2.06169	1.8536	1.51294	1.35523	1.55276	1.35918
US30	Montana	0.0914977	0.69352	2.82368	1.88891	1.47538	1.41303	12.3022	12.3293	12.4541	12.407	20	159	780	476	0.100008	0.08176	0.755582	0.621929	3.04393	2.56233	2.04506	1.7059	1.60239	1.32735	1.55751	1.26132
US31	Nebraska	0.720821	0.553557	2.5487	1.3039	1.33982	1.31837	12.1454	12.1435	12.2457	12.1896	279	211	1158	526	0.787346	0.652098	0.605117	0.50039	2.76273	2.32311	1.42039	1.18277	1.46044	1.21436	1.43007	1.20108
US32	Nevada	0.896084	1.80225	2.41817	3.16582	2.12995	2.06792	12.9831	13.0361	13.0853	13.1469	499	1078	1519	2117	0.926638	0.856632	1.85941	1.72791	2.4913	2.3226	3.25587	3.04746	2.19662	2.04302	2.2114	1.91726
US33	New Hampshire	1.20439	0.231964	1.04654	1.5145	1.01818	0.952754	12.3558	12.3246	12.359	12.3843	372	66	318	478	1.26767	1.13326	0.244762	0.217682	1.10201	0.984261	1.59292	1.42617	1.07243	0.9573	1.00801	0.894734
US34	New Jersey	5.58435	0.637138	1.65028	2.80457	3.05012	2.99821	13.0652	12.8205	12.8651	12.9297	14840	1033	2902	5444	5.97677	5.17388	0.692641	0.581562	1.78741	1.5117	3.0255	2.57898	3.29456	2.80005	3.23327	2.75141
US35	New Mexico	1.1657	0.905802	3.14889	2.94551	2.13166	2.10654	12.8954	12.8908	13.0202	13.0225	499	379	1595	1455	1.20253	1.12282	0.934708	0.872183	3.242	3.0394	3.0323	2.84352	2.19804	2.05398	2.21706	1.99049
US36	New York	5.54543	0.333998	1.35932	2.99965	2.9639	2.88652	13.352	13.1152	13.154	13.2348	29933	1095	4824	12229	5.81797	5.25997	0.354091	0.313638	1.43749	1.27958	3.16063	2.83369	3.12978	2.79296	3.05542	2.70917
US37	North Carolina	0.653696	0.989225	1.39866	2.20175	1.34034	1.30746	12.3437	12.3648	12.3935	12.447	1397	2170	3169	5339	0.695888	0.609383	1.05208	0.923024	1.48589	1.30649	2.33402	2.06108	1.42462	1.25134	1.40521	1.20482
US38	North Dakota	0.535652	1.16407	4.80864	1.36077	2.27362	2.29782	12.4614	12.4884	12.7074	12.5329	77	176	1036	206	0.576924	0.48976	1.25116	1.06672	5.11545	4.45497	1.46157	1.24789	2.4399	2.08599	2.4803	2.10621
US39	Ohio	0.932668	0.658604	1.3281	2.71611	1.47146	1.50823	11.6169	11.6095	11.6516	11.7529	2821	1941	4145	9647	0.994208	0.868538	0.702579	0.612874	1.41439	1.2379	2.88353	2.53915	1.56773	1.3707	1.61565	1.39543
US40	Oklahoma	0.392716	0.661102	1.40892	2.14371	1.19518	1.24245	11.6125	11.6304	11.6812	11.7391	372	640	1454	2361	0.417404	0.366027	0.702125	0.616648	1.49333	1.31686	2.26778	2.00752	1.26828	1.11559	1.33523	1.14504
US41	Oregon	0.236884	0.428977	1.06523	1.05299	0.707209	0.657358	12.4129	12.4222	12.4529	12.4547	191	351	917	904	0.255363	0.216651	0.462071	0.392667	1.14444	0.977738	1.13123	0.966572	0.761025	0.647989	0.711812	0.600181
US42	Pennsylvania	1.84936	0.453119	2.1264	2.41803	1.76317	1.81125	11.7402	11.6827	11.775	11.8049	6649	1432	7803	9082	1.94738	1.74667	0.478541	0.426731	2.23821	2.00901	2.54369	2.28586	1.85788	1.66399	1.92012	1.69693
US44	Rhode Island	3.3202	0.706391	2.51929	3.0636	2.49734	2.51995	12.4199	12.3173	12.4056	12.4519	951	158	660	841	3.58456	3.06031	0.769311	0.645927	2.72695	2.31651	3.31051	2.82126	2.70472	2.29489	2.69936	2.33158
US45	South Carolina	0.654143	2.00201	1.52127	2.75355	1.78564	1.78876	12.0811	12.1685	12.1518	12.2466	762	2616	1896	3830	0.683186	0.622213	2.08569	1.90914	1.58611	1.44953	2.86498	2.62923	1.86196	1.70107	1.90777	1.6638
US46	South Dakota	0.521854	0.750161	4.6341	2.16339	2.30427	2.33514	12.2151	12.2273	12.4606	12.3267	95	139	1252	447	0.545493	0.495586	0.783847	0.712679	4.81993	4.42278	2.25516	2.0604	2.4074	2.18849	2.4465	2.21822
US47	Tennessee	0.367322	1.08952	2.29324	2.54639	1.64674	1.6937	11.6987	11.7448	11.8402	11.8721	597	1881	4406	4987	0.391399	0.341717	1.15876	1.01545	2.43231	2.14296	2.69869	2.38144	1.75047	1.53524	1.82547	1.55535
US48	Texas	0.603338	2.77192	2.48433	3.8106	2.52795	2.40381	13.4207	13.5302	13.5354	13.6325	2488	13588	11814	20298	0.639401	0.562942	2.92336	2.59977	2.62164	2.32852	4.01057	3.58162	2.66909	2.36776	2.57225	2.22694
US49	Utah	0.441766	0.716775	1.87536	1.95873	1.28459	1.13845	13.2845	13.2989	13.3574	13.371	171	283	810	849	0.493223	0.383298	0.798971	0.623017	2.07659	1.6421	2.16772	1.71619	1.42758	1.12019	1.28641	0.983085
US50	Vermont	0.317582	0.0151377	0.56505	0.641221	0.389655	0.354647	12.2025	12.1922	12.2151	12.2181	43	2	78	89	0.345738	0.287998	0.0165016	0.0137092	0.614485	0.512964	0.697021	0.582376	0.424116	0.353415	0.382902	0.324979
US51	Virginia	1.13102	0.90877	1.14547	2.85514	1.56625	1.48154	12.8192	12.817	12.8336	12.9295	1789	1409	1807	5210	1.21178	1.04408	0.974453	0.838212	1.22726	1.05743	3.04161	2.65123	1.67645	1.44716	1.60086	1.35626
US53	Washington	0.842658	0.650604	1.06133	1.3845	0.990592	0.885708	13.1162	13.1142	13.1344	13.1514	1040	790	1329	1776	0.903297	0.774478	0.697942	0.597477	1.13682	0.976272	1.48114	1.27527	1.06137	0.910897	0.95508	0.812867
US54	West Virginia	0.161653	0.455683	1.52178	1.94818	1.07455	1.13079	10.9159	10.935	11.0126	11.0528	92	266	979	1302	0.173323	0.149026	0.488136	0.420471	1.62523	1.40837	2.07793	1.80535	1.15004	0.992152	1.22004	1.03707
US55	Wisconsin	0.629982	0.462141	2.67036	1.56558	1.40438	1.35104	12.1754	12.1727	12.2884	12.2383	768	555	3894	2050	0.685437	0.571574	0.503195	0.418977	2.88195	2.44258	1.69658	1.42618	1.52424	1.27709	1.45866	1.23805
US56	Wyoming	0.203836	0.333231	3.10005	2.24331	1.60053	1.50543	13.1595	13.1658	13.3088	13.2708	20	33	385	257	0.216715	0.188509	0.354091	0.308371	3.25756	2.90649	2.36512	2.09509	1.69352	1.48816	1.5985	1.40771
USA	United States of America	1.81617	1.20552	1.9752	2.75099	1.96393	1.92723	12.6496	12.6327	12.6795	12.7341	125890	79049	137948	205259	1.92116	1.70167	1.27725	1.12764	2.08867	1.85129	2.90348	2.58348	2.07717	1.84027	2.06283	1.78485
UZB	Uzbekistan	0.00690468	0.121669	0.0394171	0.00382858	0.0431225	0.036986	13.6007	13.6082	13.6041	13.4612	25	444	143	14	0.00747421	0.00624626	0.131646	0.110121	0.0426629	0.0356634	0.00413754	0.00347139	0.0466733	0.0390159	0.0412038	0.0325572
VEN	Venezuela (Bolivarian Republic of)	0.0137762	0.146087	0.099683	0.141827	0.100553	0.0995709	13.2443	13.2525	13.251	13.2481	54	578	393	561	0.0134571	0.0141896	0.142747	0.15041	0.0973935	0.102648	0.138564	0.146053	0.0982417	0.103545	0.100249	0.0988588
VIR	United States Virgin Islands	0.287033	0.650363	0.145406	0.145357	0.310809	0.280401	11.9202	11.94	11.9185	11.9123	6	14	3	3	0.275946	0.299909	0.625552	0.67918	0.139769	0.151952	0.139681	0.151948	0.298869	0.324674	0.284394	0.276209
YEM	Yemen	0.102769	0.0829686	0.00731894	0.0861261	0.0698927	0.0822945	14.2035	14.2028	14.1952	14.2031	325	262	23	272	0.115908	0.0877183	0.0935882	0.0708072	0.00825998	0.00624272	0.0971471	0.0735046	0.0788476	0.0596402	0.0947038	0.0692648
ZAF	South Africa	0.23689	1.09885	0.924271	1.81347	1.04534	1.14933	12.0159	12.1495	12.1391	12.2881	2839	14022	11603	24319	0.233479	0.241067	1.08641	1.11404	0.913105	0.937921	1.79686	1.83373	1.03383	1.05942	1.16924	1.12843
ZMB	Zambia	0.0153251	0.153562	0.0280864	0.406669	0.152577	0.208959	14.8774	14.8971	14.8826	14.936	30	303	55	814	0.0158099	0.014735	0.158424	0.147641	0.0289746	0.0270051	0.41956	0.39096	0.157438	0.146656	0.222804	0.194421
ZWE	Zimbabwe	0.00259094	0.094862	0.058104	0.484229	0.162848	0.216619	12.5365	12.5528	12.5484	12.6248	6	221	135	1157	0.00290557	0.00230736	0.106343	0.0845032	0.0651456	0.0517532	0.542006	0.431869	0.18259	0.145022	0.24194	0.190033
