# Supplementary material for: The Mean Unfulfilled Lifespan (MUL): A new indicator of the impact of mortality shocks on the individual lifespan, with application to mortality reversals induced by COVID-19
Source: PLoS One. 2021 Jul 27;16(7):e0254925. doi: 10.1371/journal.pone.0254925 (PMC8315782; doi:10.1371/journal.pone.0254925)
Supplement: S1 File — Estimation of MUL values for sub-periods or sub-populations in Lombardy, New Jersey and Mexico City (Fig 3) and in Guayas, Ecuador. (XLSX) [file pone.0254925.s002.xlsx]

## Sheet: Figure 3
Location	2020_Q2	2020_Q3	2020_Q4	2021_Q1	Q2_death_CoV	Q3_death_Cov	Q4_death_Cov	Q1_death_CoV	Q2_PAYLL	Q3_PAYLL	Q4_PAYLL	Q1_PAYLL	Q2_TUL	Q3_TUL	Q4_TUL	Q1_TUL	Q2_Death	Q3_Death	Q4_Death	Q1_Death	Q2_Other	Q3_Other	Q4_Other	Q1_Other
Lombardia	3.20432	0.130907	2.88099	2.11234	9472	289	8163	5512	12.0642	11.9567	12.0694	12.045	114272	3455.49	98522.8	66391.9	35661.9	26396.7	34197.6	31430.5	26189.9	26107.7	26034.6	25918.5
New Jersey	5.58435	0.637138	1.65028	2.80457	14840	1033	2902	5444	13.0652	12.8205	12.8651	12.9297	193887	13243.5	37334.5	70389.3	34719.7	20786	22623.2	25098	19879.7	19753	19721.2	19654
Ciudad de Mexico	3.89295	3.31486	2.92538	6.36291	6750	5414	4590	13703	14.0901	14.0865	14.092	14.4373	95108.2	76264.5	64682.4	197834	24430.9	23006.8	22110.8	31091.8	17680.9	17592.8	17520.8	17388.8
Lima	1.79644	3.41493	0.92108	2.25078	4652	9925	2202	5913	14.3056	14.4857	14.3065	14.3857	66549.5	143770	31503	85062.6	37045.1	42100.5	34202.2	37792.4	32393.1	32175.5	32000.2	31879.4
					10021
	Deaths				0.464225
	January	February	March	April	May	June	1-2-6 Avg	Q2_PAYLL	Death Ratio	MUL_April
Ecuador	1961	1712	5380	12425	2621	1837	1836.67	14.9129	0.85218	12.7085
	Lombardia	New Jersey	Ciudad de Mexico	Lima		9472		14840		6750		4652	Peru
2020-02-24					Lombardia	6.09132		0		0	Lima	0	0
2020-02-25					Lombardia	9.13698		0		0	Lima	0	0
2020-02-26					Lombardia	9.13698		0		0	Lima	0	0
2020-02-27					Lombardia	14.2131		0		0	Lima	0	0
2020-02-28					Lombardia	17.2587		0		0	Lima	0	0
2020-02-29					Lombardia	23.3501		0		0	Lima	0	0
2020-03-01	15.334	14.5662	17.6455	30.8068	Lombardia	24.3653		0		0	Lima	0	0
2020-03-02	0.191457	0	0	0	Lombardia	38.5783		0		0	Lima	0	0
2020-03-03	0.273322	0	0	0	Lombardia	55.8371		0		0	Lima	0	0
2020-03-04	0.376932	0	0	0	Lombardia	74.111		0		0	Lima	0	0
2020-03-05	0.495533	0	0	0	Lombardia	100.507		0		0	Lima	0	0
2020-03-06	0.687941	0	0	0	Lombardia	139.085		0		0	Lima	0	0
2020-03-07	0.757786	0	0	0	Lombardia	158.374		0		0	Lima	0	0
2020-03-08	1.33542	0	0	0	Lombardia	275.125	New Jersey	0		0	Lima	0	0
2020-03-09	1.58434	0	0	0	Lombardia	343.144	New Jersey	0		0	Lima	0	0
2020-03-10	2.11151	0.00847593	0	0	Lombardia	483.245	New Jersey	0.992709		0	Lima	0	0		Modified peak value
2020-03-11	2.6367	0.00847593	0	0	Lombardia	637.558	New Jersey	0.992709		0	Lima	0	0			Mexico	Peru
2020-03-12	3.0076	0.00847593	0	0	Lombardia	769.537	New Jersey	0.992709		0	Lima	0	0		Adjustment	2.2	2.7
2020-03-13	3.37258	0.00847593	0	0	Lombardia	920.804	New Jersey	0.992709		0	Lima	0	0		7-d other deaths	1360.07	2475.04
2020-03-14	3.55485	0.00847593	0	0	Lombardia	999.991	New Jersey	0.992709	Ciudad de Mexico	0	Lima	0	0		7-d peak	1080.59	560.059
2020-03-15	3.9637	0.0169409	0	0	Lombardia	1260.9	New Jersey	1.98542	Ciudad de Mexico	0	Lima	0	0		Unadj. Ratio	0.442746	0.184527
2020-03-16	4.32758	0.0169409	0	0	Lombardia	1470.04	New Jersey	1.98542	Ciudad de Mexico	0	Lima	0	0		Adj. Ratio	0.63609	0.379254
2020-03-17	4.53915	0.0169409	0	0	Lombardia	1698.46	New Jersey	2.97813	Ciudad de Mexico	0	Lima	0	0		PAYLL	14.0901	14.4857
2020-03-18	4.92937	0.0169409	0	0	Lombardia	2029.42	New Jersey	2.97813	Ciudad de Mexico	0	Lima	0	0		Unadj. MUL	6.23834	2.673
2020-03-19	5.1016	0.0758895	0	0	Lombardia	2245.67	New Jersey	9.92709	Ciudad de Mexico	0	Lima	0	0		Adj. MUL	8.96257	5.49374
2020-03-20	5.55588	0.0926343	0.0102161	0.00400634	Lombardia	2640.59	New Jersey	11.9125	Ciudad de Mexico	0.986842	Lima	0.69803	3			1.43669	2.05527
2020-03-21	6.30574	0.142611	0.0102161	0.00667599	Lombardia	3206.06	New Jersey	17.8688	Ciudad de Mexico	0.986842	Lima	1.16338	5			8.96257	5.49374
2020-03-22	6.45549	0.175715	0.0102161	0.00667599	Lombardia	3579.66	New Jersey	22.8323	Ciudad de Mexico	0.986842	Lima	1.16338	5
2020-03-23	6.6101	0.241417	0.0102161	0.00667599	Lombardia	3911.64	New Jersey	30.774	Ciudad de Mexico	0.986842	Lima	1.16338	5
2020-03-24	6.83068	0.378833	0.0204175	0.00934464	Lombardia	4327.88	New Jersey	48.6427	Ciudad de Mexico	1.97368	Lima	1.62874	7
2020-03-25	6.80308	0.544571	0.030604	0.0120123	Lombardia	4634.48	New Jersey	69.4896	Ciudad de Mexico	2.96053	Lima	2.09409	9
2020-03-26	7.00541	0.660328	0.030604	0.0120123	Lombardia	5035.49	New Jersey	91.3292	Ciudad de Mexico	2.96053	Lima	2.09409	9
2020-03-27	7.17385	0.878161	0.0204175	0.0106786	Lombardia	5595.89	New Jersey	122.103	Ciudad de Mexico	2.96053	Lima	2.55944	11
2020-03-28	7.16985	1.10271	0.0407758	0.00801044	Lombardia	6157.31	New Jersey	158.833	Ciudad de Mexico	4.93421	Lima	2.55944	11
2020-03-29	7.22525	1.2363	0.0610754	0.00801044	Lombardia	6587.76	New Jersey	182.658	Ciudad de Mexico	6.90789	Lima	2.55944	11
2020-03-30	7.35842	1.46804	0.0610754	0.00801044	Lombardia	7061.87	New Jersey	224.352	Ciudad de Mexico	6.90789	Lima	2.55944	11
2020-03-31	7.33891	1.86807	0.0610754	0.030658	Lombardia	7456.79	New Jersey	303.769	Ciudad de Mexico	7.89474	Lima	6.9803	30
2020-04-01	7.43037	2.3509	0.050933	0.0386342	Lombardia	7864.91	New Jersey	405.025	Ciudad de Mexico	7.89474	Lima	8.84171	38
2020-04-02	7.41237	3.32094	0.050933	0.0386342	Lombardia	8245.61	New Jersey	612.501	Ciudad de Mexico	7.89474	Lima	8.84171	38
2020-04-03	7.23014	3.74942	0.101499	0.0664806	Lombardia	8609.06	New Jersey	737.582	Ciudad de Mexico	12.8289	Lima	14.1933	61
2020-04-04	7.02564	4.51338	0.101499	0.0664806	Lombardia	8966.42	New Jersey	965.905	Ciudad de Mexico	14.8026	Lima	14.1933	61
2020-04-05	6.83868	4.71907	0.101499	0.0955368	Lombardia	9224.29	New Jersey	1047.31	Ciudad de Mexico	16.7763	Lima	19.3122	83
2020-04-06	6.64468	4.91179	0.121624	0.0955368	Lombardia	9531.9	New Jersey	1145.59	Ciudad de Mexico	18.75	Lima	19.3122	83
2020-04-07	6.51786	5.47739	0.211472	0.102124	Lombardia	9824.28	New Jersey	1407.66	Ciudad de Mexico	28.6184	Lima	24.8964	107
2020-04-08	6.30574	6.03652	0.241165	0.11002	Lombardia	10071	New Jersey	1718.38	Ciudad de Mexico	31.5789	Lima	28.1539	121
2020-04-09	6.20856	6.09976	0.309958	0.132346	Lombardia	10381.6	New Jersey	1951.66	Ciudad de Mexico	38.4868	Lima	32.1094	138
2020-04-10	6.004	6.40186	0.300172	0.142828	Lombardia	10605	New Jersey	2206.79	Ciudad de Mexico	42.4342	Lima	39.3223	169
2020-04-11	5.88991	6.52952	0.309958	0.158522	Lombardia	10888.2	New Jersey	2493.68	Ciudad de Mexico	45.3947	Lima	42.1144	181
2020-04-12	5.65519	6.75493	0.31973	0.145446	Lombardia	11001.9	New Jersey	2684.28	Ciudad de Mexico	48.3553	Lima	44.9066	193
2020-04-13	5.62589	6.77072	0.368381	0.175485	Lombardia	11292.3	New Jersey	2790.5	Ciudad de Mexico	55.2632	Lima	50.2581	216
2020-04-14	5.55234	7.05816	0.348962	0.16244	Lombardia	11542	New Jersey	3204.46	Ciudad de Mexico	63.1579	Lima	53.5156	230
2020-04-15	5.54702	7.2153	0.587822	0.206023	Lombardia	11785.7	New Jersey	3604.52	Ciudad de Mexico	90.7895	Lima	64.5637	277.483
2020-04-16	5.42042	7.50921	0.587822	0.271084	Lombardia	12025.3	New Jersey	4018.48	Ciudad de Mexico	97.6974	Lima	80.2395	344.854
2020-04-17	5.47164	7.67728	0.890687	0.31769	Lombardia	12277.1	New Jersey	4385.79	Ciudad de Mexico	134.211	Lima	95.9152	412.226
2020-04-18	5.33072	7.64244	1.23155	0.388052	Lombardia	12483.1	New Jersey	4648.85	Ciudad de Mexico	175.658	Lima	111.591	479.597
2020-04-19	5.43146	7.84498	1.24856	0.45771	Lombardia	12651.7	New Jersey	4982.4	Ciudad de Mexico	180.592	Lima	127.267	546.968
2020-04-20	5.20336	7.90785	1.20596	0.513028	Lombardia	12820.2	New Jersey	5135.28	Ciudad de Mexico	182.566	Lima	142.942	614.34
2020-04-21	5.12581	7.74282	1.46562	0.578984	Lombardia	13030.3	New Jersey	5429.12	Ciudad de Mexico	221.053	Lima	158.618	681.711
2020-04-22	4.96954	7.81776	1.45741	0.684255	Lombardia	13196.8	New Jersey	5882.79	Ciudad de Mexico	247.697	Lima	189.736	815.451
2020-04-23	4.90162	7.67728	1.53905	0.764161	Lombardia	13403.9	New Jersey	6197.48	Ciudad de Mexico	264.474	Lima	220.854	949.19
2020-04-24	4.72823	7.56839	1.47382	0.843135	Lombardia	13575.5	New Jersey	6491.32	Ciudad de Mexico	293.092	Lima	251.972	1082.93
2020-04-25	4.6441	7.56989	1.20596	0.921193	Lombardia	13744	New Jersey	6755.38	Ciudad de Mexico	302.961	Lima	283.09	1216.67
2020-04-26	4.38466	7.06174	1.18026	0.998351	Lombardia	13801.9	New Jersey	6781.19	Ciudad de Mexico	304.934	Lima	314.208	1350.41
2020-04-27	4.28737	7.00389	1.32454	1.07463	Lombardia	13930.8	New Jersey	6902.3	Ciudad de Mexico	323.684	Lima	345.326	1484.15
2020-04-28	4.08519	7.28585	1.16308	1.15003	Lombardia	14061.8	New Jersey	7356.96	Ciudad de Mexico	343.421	Lima	376.444	1617.89
2020-04-29	3.92791	7.1517	1.28244	1.22713	Lombardia	14169.4	New Jersey	7732.21	Ciudad de Mexico	383.882	Lima	423.535	1820.28
2020-04-30	3.61491	7.49229	1.30773	1.30333	Lombardia	14265.9	New Jersey	8253.38	Ciudad de Mexico	403.618	Lima	470.627	2022.66
2020-05-01	3.37258	7.58336	1.13721	1.37864	Lombardia	14357.2	New Jersey	8606.78	Ciudad de Mexico	412.5	Lima	517.718	2225.05
2020-05-02	2.98011	7.53516	1.33292	1.45309	Lombardia	14405	New Jersey	8839.08	Ciudad de Mexico	445.066	Lima	564.809	2427.44
2020-05-03	2.92811	7.71452	1.49019	1.52669	Lombardia	14447.6	New Jersey	8986	Ciudad de Mexico	465.789	Lima	611.9	2629.83
2020-05-04	2.69939	7.6027	1.55526	1.59945	Lombardia	14511.6	New Jersey	9030.67	Ciudad de Mexico	492.434	Lima	658.991	2832.22
2020-05-05	2.57316	7.49074	1.74648	1.67138	Lombardia	14608	New Jersey	9411.87	Ciudad de Mexico	535.855	Lima	706.082	3034.61
2020-05-06	2.99044	7.44874	1.90144	1.7178	Lombardia	14833.4	New Jersey	9760.31	Ciudad de Mexico	596.053	Lima	763.578	3281.71
2020-05-07	3.12261	7.06711	2.42845	1.76387	Lombardia	14969.4	New Jersey	10055.1	Ciudad de Mexico	686.842	Lima	821.073	3528.82
2020-05-08	3.13595	6.72711	2.59414	1.80962	Lombardia	15064.8	New Jersey	10229.9	Ciudad de Mexico	719.408	Lima	878.568	3775.92
2020-05-09	3.26071	6.6154	2.67523	1.85502	Lombardia	15151.1	New Jersey	10407.6	Ciudad de Mexico	763.816	Lima	936.063	4023.02
2020-05-10	3.32498	6.64216	2.68194	1.9001	Lombardia	15214.1	New Jersey	10567.4	Ciudad de Mexico	785.526	Lima	993.558	4270.13
2020-05-11	3.34091	6.74701	2.65506	1.94486	Lombardia	15283.1	New Jersey	10663.7	Ciudad de Mexico	808.224	Lima	1051.05	4517.23
2020-05-12	3.23474	6.40186	3.13255	1.98929	Lombardia	15346.1	New Jersey	10881.1	Ciudad de Mexico	924.671	Lima	1108.55	4764.33
2020-05-13	2.70671	6.07557	3.48559	2.03342	Lombardia	15416.1	New Jersey	11089.5	Ciudad de Mexico	1043.09	Lima	1176.45	5056.16
2020-05-14	2.62182	6.00198	3.33286	2.07723	Lombardia	15528.8	New Jersey	11354.6	Ciudad de Mexico	1108.22	Lima	1244.35	5347.99
2020-05-15	2.69939	6.13812	3.57175	2.12074	Lombardia	15645.6	New Jersey	11584.9	Ciudad de Mexico	1181.25	Lima	1312.25	5639.82
2020-05-16	2.52779	6.01929	3.8166	2.16393	Lombardia	15685.1	New Jersey	11714	Ciudad de Mexico	1269.08	Lima	1380.16	5931.66
2020-05-17	2.55431	5.9116	3.9454	2.20682	Lombardia	15755.2	New Jersey	11831.1	Ciudad de Mexico	1314.47	Lima	1448.06	6223.49
2020-05-18	2.38513	5.88865	4.08135	2.2494	Lombardia	15779.6	New Jersey	11918.5	Ciudad de Mexico	1362.83	Lima	1515.96	6515.32
2020-05-19	2.35373	5.76103	3.83288	2.29169	Lombardia	15834.4	New Jersey	12087.2	Ciudad de Mexico	1432.89	Lima	1583.86	6807.15
2020-05-20	2.33794	5.69685	4.07619	2.29644	Lombardia	15900.4	New Jersey	12271.9	Ciudad de Mexico	1596.71	Lima	1652.94	7104.03
2020-05-21	2.15271	5.25357	4.42507	2.30119	Lombardia	15966.4	New Jersey	12383	Ciudad de Mexico	1730.92	Lima	1722.02	7400.9
2020-05-22	1.90886	5.02899	4.54854	2.30594	Lombardia	16024.2	New Jersey	12541.9	Ciudad de Mexico	1829.61	Lima	1791.09	7697.78
2020-05-23	1.98157	4.97082	4.3377	2.31068	Lombardia	16081.1	New Jersey	12653.1	Ciudad de Mexico	1874.01	Lima	1860.17	7994.66
2020-05-24	1.75581	4.79112	4.42507	2.31541	Lombardia	16098.3	New Jersey	12716.6	Ciudad de Mexico	1937.17	Lima	1929.25	8291.54
2020-05-25	1.72465	4.51701	4.48245	2.32015	Lombardia	16115.6	New Jersey	12726.5	Ciudad de Mexico	1997.37	Lima	1998.32	8588.41
2020-05-26	1.57975	4.07403	4.80849	2.32488	Lombardia	16137.9	New Jersey	12780.1	Ciudad de Mexico	2137.5	Lima	2067.4	8885.29
2020-05-27	1.54751	3.99706	4.72343	2.3504	Lombardia	16196.8	New Jersey	12945.9	Ciudad de Mexico	2282.57	Lima	2142.83	9209.47
2020-05-28	1.33542	3.86861	4.62297	2.37581	Lombardia	16217.1	New Jersey	13026.3	Ciudad de Mexico	2395.07	Lima	2218.25	9533.64
2020-05-29	1.24328	3.7795	4.66433	2.40112	Lombardia	16255.7	New Jersey	13164.3	Ciudad de Mexico	2502.63	Lima	2293.68	9857.82
2020-05-30	1.29682	3.8094	4.84385	2.42631	Lombardia	16323.7	New Jersey	13282.4	Ciudad de Mexico	2586.51	Lima	2369.11	10182
2020-05-31	1.37375	3.84755	4.72343	2.45141	Lombardia	16357.2	New Jersey	13354.9	Ciudad de Mexico	2623.03	Lima	2444.54	10506.2
2020-06-01	1.38329	3.92707	4.69624	2.47639	Lombardia	16376.5	New Jersey	13383.7	Ciudad de Mexico	2677.3	Lima	2519.97	10830.3
2020-06-02	1.33542	3.93121	4.67347	2.50127	Lombardia	16388.7	New Jersey	13438.3	Ciudad de Mexico	2812.5	Lima	2595.39	11154.5
2020-06-03	1.19415	3.75803	5.57002	2.49696	Lombardia	16418.1	New Jersey	13563.4	Ciudad de Mexico	3171.71	Lima	2669.72	11474
2020-06-04	1.23839	3.85598	6.02306	2.49265	Lombardia	16447.6	New Jersey	13666.6	Ciudad de Mexico	3410.53	Lima	2744.05	11793.4
2020-06-05	1.15452	3.64918	6.23834	2.48834	Lombardia	16468.9	New Jersey	13757	Ciudad de Mexico	3583.22	Lima	2818.37	12112.8
2020-06-06	0.951964	3.40513	6.17433	2.48402	Lombardia	16496.3	New Jersey	13821.5	Ciudad de Mexico	3647.37	Lima	2892.7	12432.3
2020-06-07	0.889722	3.44208	6.1614	2.4797	Lombardia	16517.6	New Jersey	13901.9	Ciudad de Mexico	3679.93	Lima	2967.02	12751.7
2020-06-08	0.95712	3.50152	6.22562	2.47537	Lombardia	16550.1	New Jersey	13943.6	Ciudad de Mexico	3753.95	Lima	3041.35	13071.2
2020-06-09	0.972558	3.71479	6.22562	2.47104	Lombardia	16565.3	New Jersey	14045.8	Ciudad de Mexico	3889.14	Lima	3115.68	13390.6
2020-06-10	0.987953	3.53774	5.53624	2.47661	Lombardia	16597.8	New Jersey	14131.2	Ciudad de Mexico	4051.97	Lima	3191.42	13716.1
2020-06-11	0.967416	3.40049	5.21569	2.48216	Lombardia	16623.2	New Jersey	14204.7	Ciudad de Mexico	4209.87	Lima	3267.16	14041.6
2020-06-12	1.01861	3.22085	5.05045	2.48772	Lombardia	16654.7	New Jersey	14257.3	Ciudad de Mexico	4343.09	Lima	3342.9	14367.2
2020-06-13	0.998192	3.45586	5.20351	2.49326	Lombardia	16678	New Jersey	14371.4	Ciudad de Mexico	4443.75	Lima	3418.65	14692.7
2020-06-14	0.998192	3.26877	5.27211	2.49881	Lombardia	16699.3	New Jersey	14412.1	Ciudad de Mexico	4493.09	Lima	3494.39	15018.2
2020-06-15	0.874053	3.34447	5.41394	2.50434	Lombardia	16707.5	New Jersey	14469.7	Ciudad de Mexico	4602.63	Lima	3570.13	15343.8
2020-06-16	0.842582	3.1285	5.49078	2.50988	Lombardia	16716.6	New Jersey	14527.3	Ciudad de Mexico	4757.57	Lima	3645.87	15669.3
2020-06-17	0.747097	2.93851	5.69887	2.48619	Lombardia	16730.8	New Jersey	14574.9	Ciudad de Mexico	4975.66	Lima	3715.56	15968.8
2020-06-18	0.805641	2.73052	5.63309	2.4624	Lombardia	16767.4	New Jersey	14608.7	Ciudad de Mexico	5115.79	Lima	3785.25	16268.3
2020-06-19	0.736387	2.66106	5.61464	2.43852	Lombardia	16785.6	New Jersey	14648.4	Ciudad de Mexico	5244.08	Lima	3854.93	16567.8
2020-06-20	0.736387	2.15339	5.4717	2.41455	Lombardia	16809	New Jersey	14673.2	Ciudad de Mexico	5307.24	Lima	3924.62	16867.3
2020-06-21	0.693344	1.99738	5.55879	2.39047	Lombardia	16822.2	New Jersey	14688.1	Ciudad de Mexico	5379.28	Lima	3994.3	17166.8
2020-06-22	0.666276	1.81801	5.37891	2.3663	Lombardia	16825.2	New Jersey	14716.9	Ciudad de Mexico	5442.43	Lima	4063.99	17466.3
2020-06-23	0.649973	1.8431	5.31594	2.34203	Lombardia	16831.3	New Jersey	14778.5	Ciudad de Mexico	5581.58	Lima	4133.68	17765.8
2020-06-24	0.611751	1.8743	5.55128	2.32601	Lombardia	16838.4	New Jersey	14831.1	Ciudad de Mexico	5859.87	Lima	4199.38	18048.1
2020-06-25	0.534533	1.80543	5.68434	2.30995	Lombardia	16860.8	New Jersey	14853.9	Ciudad de Mexico	6035.53	Lima	4265.08	18330.5
2020-06-26	0.523417	1.81801	5.6807	2.29385	Lombardia	16877	New Jersey	14895.6	Ciudad de Mexico	6162.83	Lima	4330.78	18612.9
2020-06-27	0.40539	1.8743	5.73498	2.2777	Lombardia	16879	New Jersey	14929.3	Ciudad de Mexico	6240.79	Lima	4396.48	18895.3
2020-06-28	0.40539	1.94847	5.59982	2.26151	Lombardia	16892.2	New Jersey	14956.1	Ciudad de Mexico	6276.32	Lima	4462.18	19177.6
2020-06-29	0.394024	1.8743	5.71696	2.24527	Lombardia	16893.3	New Jersey	14973	Ciudad de Mexico	6371.05	Lima	4527.89	19460
2020-06-30	0.382635	1.7548	5.58121	2.22899	Lombardia	16897.3	New Jersey	15015.7	Ciudad de Mexico	6473.68	Lima	4593.59	19742.4
2020-07-01	0.376932	1.69088	4.76392	2.23534		16903.4		15058.4		6554.61	Lima	4660.84	20031.4
2020-07-02	0.371224	1.72932	4.43948	2.24168		16924.7		15087.2		6661.18	Lima	4728.1	20320.5
2020-07-03	0.302286	1.82429	4.28848	2.24801		16928.8		15143.8		6757.89	Lima	4795.35	20609.5
2020-07-04	0.382635	1.7675	4.2587	2.25433		16945		15168.6		6829.93	Lima	4862.6	20898.6
2020-07-05	0.342598	1.7357	4.28848	2.26065		16951.1		15190.4		6871.38	Lima	4929.86	21187.6
2020-07-06	0.354065	1.74208	4.2587	2.26696		16954.2		15208.3		6960.2	Lima	4997.11	21476.6
2020-07-07	0.40539	1.79912	4.42507	2.27327		16967.4		15259.9		7096.38	Lima	5064.36	21765.7
2020-07-08	0.439358	1.84935	4.56726	2.29921		16979.5		15310.5		7206.91	Lima	5138.02	22082.2
2020-07-09	0.348335	1.82429	4.74597	2.32505		16984.6		15335.4		7351.97	Lima	5211.67	22398.8
2020-07-10	0.35979	1.65865	4.8833	2.35077		16990.7		15366.1		7479.28	Lima	5285.33	22715.3
2020-07-11	0.290718	1.79281	4.76392	2.37638		16994.8		15411.8		7524.67	Lima	5358.98	23031.9
2020-07-12	0.302286	1.65218	4.71891	2.40188		17002.9		15411.8		7556.25	Lima	5432.64	23348.5
2020-07-13	0.336856	1.76116	4.60447	2.42728		17012		15446.5		7620.39	Lima	5506.29	23665
2020-07-14	0.279126	1.56742	4.40096	2.45256		17015.1		15468.4		7714.14	Lima	5579.95	23981.6
2020-07-15	0.238375	1.57399	4.30823	2.4603		17020.2		15520		7805.92	Lima	5655.57	24306.6
2020-07-16	0.267512	1.61322	4.06067	2.46803		17030.3		15550.8		7902.63	Lima	5731.19	24631.6
2020-07-17	0.250047	1.53449	3.87066	2.47575		17033.4		15569.6		7994.41	Lima	5806.81	24956.6
2020-07-18	0.284925	1.32599	3.9401	2.48346		17043.5		15584.5		8052.63	Lima	5882.43	25281.6
2020-07-19	0.238375	1.37373	4.0086	2.49116		17043.5		15591.5		8097.04	Lima	5958.05	25606.6
2020-07-20	0.232531	1.19444	3.91884	2.49885		17051.6		15600.4		8144.41	Lima	6033.67	25931.6
2020-07-21	0.220825	1.19444	3.9507	2.50653		17052.6		15622.3		8244.08	Lima	6109.29	26256.6
2020-07-22	0.197342	0.591132	3.91351	2.5119		17053.7		15592.5		8328.95	Lima	6186.28	26587.5
2020-07-23	0.156023	0.528973	3.86528	2.51727		17056.7		15615.3		8416.78	Lima	6263.28	26918.4
2020-07-24	0.138227	0.652677	3.75096	2.52263		17056.7		15650.1		8487.83	Lima	6340.28	27249.3
2020-07-25	0.0785193	0.62198	3.6789	2.52799		17056.7		15661		8533.22	Lima	6417.27	27580.2
2020-07-26	0.0785193	0.652677	3.68447	2.53335		17056.7		15671.9		8578.62	Lima	6494.27	27911.2
2020-07-27	0.0303212	0.713618	3.62842	2.53869		17056.7		15688.8		8616.12	Lima	6571.27	28242.1
2020-07-28	0.0303212	0.706033	3.38032	2.54404		17057.7		15709.6		8673.36	Lima	6648.26	28573
2020-07-29	0.0242691	0.72876	3.09532	2.55572		17057.7		15682.8		8711.84	Lima	6728.27	28916.9
2020-07-30	0.00607645	0.637348	2.79474	2.56737		17057.7		15693.7		8753.29	Lima	6808.28	29260.7
2020-07-31	0.0303212	0.442486	2.64833	2.579		17061.8		15703.7		8802.63	Lima	6888.29	29604.6
2020-08-01	0.0361563	0.43689	2.67865	2.63773		17062.8		15714.6		8850.99	Lima	6968.3	29948.4
2020-08-02	0.0840259	0.397692	2.52849	2.64951		17070.9		15720.5		8874.67	Lima	7048.31	30292.3
2020-08-03	0.101878	0.342396	2.5354	2.66127		17074		15730.5		8913.16	Lima	7128.31	30636.2
2020-08-04	0.101878	0.262543	2.69883	2.673		17075		15741.4		8994.08	Lima	7208.32	30980
2020-08-05	0.131513	0.358245	2.88374	2.66187		17080.1		15726.5		9060.2	Lima	7285.47	31311.6
2020-08-06	0.160999	0.326507	3.0312	2.65072		17085.1		15733.4		9124.34	Lima	7362.63	31643.2
2020-08-07	0.137422	0.246449	3.07531	2.63955		17085.1		15733.4		9180.59	Lima	7439.78	31974.8
2020-08-08	0.149222	0.318547	3.15631	2.62835		17088.2		15753.3		9241.78	Lima	7516.93	32306.3
2020-08-09	0.107817	0.310577	3.26651	2.61714		17089.2		15758.3		9283.22	Lima	7594.08	32637.9
2020-08-10	0.0899826	0.262543	3.42182	2.6059		17089.2		15762.2		9347.37	Lima	7671.23	32969.5
2020-08-11	0.0840259	0.270574	3.33277	2.59464		17089.2		15774.1		9413.49	Lima	7748.38	33301.1
2020-08-12	0.0541526	0.350326	3.28466	2.58389		17089.2		15769.2		9471.71	Lima	7822.81	33621
2020-08-13	0.0361563	0.358245	3.31478	2.57312		17091.2		15777.1		9540.79	Lima	7897.24	33940.8
2020-08-14	0.0421611	0.43689	3.32078	2.56233		17092.2		15787		9598.03	Lima	7971.66	34260.7
2020-08-15	0.0301454	0.334457	3.23002	2.55152		17093.3		15794		9644.41	Lima	8046.09	34580.6
