# Supplementary material for: The Mean Unfulfilled Lifespan (MUL): A new indicator of the impact of mortality shocks on the individual lifespan, with application to mortality reversals induced by COVID-19
Source: PLoS One. 2021 Jul 27;16(7):e0254925. doi: 10.1371/journal.pone.0254925 (PMC8315782; doi:10.1371/journal.pone.0254925)
Supplement: S2 File — Sensitivity analysis using actual age distribution for Brazil. (XLSX) [file pone.0254925.s003.xlsx]

## Sheet: Sensitivity_Brazil
Quarterly Number of COVID-19 Deaths
date	2020-03-31	2020-07-03	2020-10-02	2021-01-01	2021-03-31		1-tbar
Brazil	159	61884	144680	194949	317646	304198	0.390099
US	2850	128740	207789	345737	550996	512248	0.370403
Year-End Distribution of COVDI-19 Deaths
age_group	Under 10 years	10-19 years	20-29 years	30-39 years	40-49 years	50-59 years	60-69 years	70-79 years	80-89 years	90-99 years	100 years and over
Brazil, Males	162.644	679.525	996.892	3402.55	7672.3	15017.9	26344.6	29660.4	21551.9	5822.38	262.682		194949
Brazil, Females	158.526	568.214	871.639	2303.6	4571.14	9044.19	16934.3	20878.2	19648.1	7889.41	507.92		1
	Under 1 year	1-4 years	5-14 years	15-24 years	25-34 years	35-44 years	45-54 years	55-64 years	65-74 years	75-84 years	85 years and over
US, Males	29	12	33	325	1488	4091	11237	26962	46839	55606	48229		359345
US, Females	13	9	25	212	847	2048	5522	15069	29564	43733	67452		0.962131
Mid-2020 Population Distribution
age_group	Under 10 years	10-19 years	20-29 years	30-39 years	40-49 years	50-59 years	60-69 years	70-79 years	80-89 years	90-99 years	100 years and over		Annual distribution of COVID-19
Brazil, Males	14869.5	15876.7	17219.6	17165.4	14426.2	11679.4	7817.76	3832.4	1344.52	198.723	5.675		162.57	679.217	996.441	3401.04	7669.06	15012.3	26338.3	29661.7	21565	5831.6	263.476
Brazil, Females	14207.4	15283.8	16885.1	17311.4	15035.8	12741.8	9079.1	4969.15	2147.93	446.706	15.475		158.454	567.957	871.244	2302.57	4569.15	9040.48	16928.6	20874.4	19651	7895.43	508.94
	Under 1 year	1-4 years	5-14 years	15-24 years	25-34 years	35-44 years	45-54 years	55-64 years	65-74 years	75-84 years	85 years and over
US, Males	2039.37	8015.69	21023.9	22157.1	23847	20977.5	20288.6	20752	15110.8	7132.61	2441.59		27.8917	11.5414	31.7388	312.58	1431.14	3934.69	10807.8	25933	45054.8	53498.7	46427.8
US, Females	1951.45	7669.82	20110.7	21344.6	23040.8	20932.9	20343	21459.5	17063.1	9056.33	4244.4		12.5032	8.65605	24.0446	203.898	814.632	1969.74	5311.03	14493.5	28436.2	42070.2	64920.9
Brazil, Males	1468.3	5936.35	15088.2	16938.9	17105.7	16298.2	12892.6	9931.74	5745.95	2402.45	627.405
Brazil, Females	1402.62	5667.83	14456	16431.2	16994.8	16691.9	13731.1	11134.7	6992.18	3406.89	1214.41
2020 Age-Specific Death Rates
age_group	10m0	10m10	10m20	10m30	10m40	10m50	10m60	10m70	10m80	10m90	m100+		Difference with actual
Brazil, Males	0.0016929	0.000976559	0.00250775	0.00292208	0.00474457	0.00941498	0.0202097	0.0427066	0.0948876	0.190237	0.350324		-0.0740352	-0.307939	-0.450796	-1.50816	-3.23708	-5.61017	-6.29947	1.38856	13.1624	9.21854	0.794223
Brazil, Females	0.00137368	0.000343455	0.000593976	0.00109197	0.00234504	0.00513461	0.01194	0.0286214	0.0699751	0.156411	0.327091		-0.0721587	-0.257701	-0.394509	-1.03066	-1.9953	-3.71305	-5.69588	-3.85004	2.90076	6.01282	1.01965
	1m0	4m1	10m5	10m15	10m25	10m35	10m45	10m55	10m65	10m75	m85+
US, Males	0.00617715	0.00034935	0.000159573	0.000993718	0.0019001	0.00251776	0.00487336	0.0110506	0.0223254	0.0530144	0.154084		-0.0100759	-0.00417538	-0.0114822	-0.112914	-0.514168	-1.39217	-3.66422	-7.98984	-10.4804	-1.59402	25.2184
US, Females	0.00515553	0.000292738	0.000118585	0.000386498	0.000827294	0.0014203	0.00307227	0.00669157	0.0146329	0.0389152	0.134114		-0.00452066	-0.00313165	-0.00869896	-0.0736945	-0.293534	-0.704809	-1.86244	-4.82466	-8.24578	-6.64333	23.2197
Brazil, Males	0.0132675	0.000576708	0.000297168	0.00210824	0.00252603	0.00359544	0.00665761	0.0135648	0.0291947	0.06429	0.15304
Brazil, Females	0.0110064	0.000475731	0.000208121	0.000494711	0.000765662	0.00154808	0.0035403	0.0078015	0.0182051	0.0452227	0.128066
2020 Age-Specific Survival Probabilities
age_group	10p0	10p10	10p20	10p30	10p40	10p50	10p60	10p70	10p80	10p90			0.0639161	0.0320037	0.0930996	0.848033	3.84336	10.2589	26.3026	55.9052	69.508	3.609	-164.358
Brazil, Males	0.983326	0.990263	0.975237	0.971175	0.953547	0.909676	0.814719	0.64381	0.363119	0.116453
Brazil, Females	0.986434	0.99657	0.994077	0.989133	0.976782	0.949794	0.886578	0.746181	0.478024	0.168476
	1p0	4p1	10p5	10p15	10p25	10p35	10p45	10p55	10p65	10p75
US, Males	0.993858	0.998604	0.998405	0.9901	0.981171	0.975117	0.952272	0.894703	0.797301	0.574611			0.0290777	0.0232766	0.0552827	0.555063	2.18616	5.10744	13.3229	34.0675	56.4929	41.6774	-159.623
US, Females	0.994869	0.99883	0.998815	0.996141	0.991758	0.985888	0.969679	0.935027	0.862466	0.668171
Brazil, Males	0.986892	0.997696	0.997032	0.979104	0.975047	0.964638	0.935351	0.87212	0.743047	0.510103
Brazil, Females	0.989103	0.998099	0.997921	0.995064	0.992369	0.984625	0.965139	0.924532	0.831524	0.625875
2020 Age-Specific Covid-Death Rates
age_group	10m0	10m10	10m20	10m30	10m40	10m50	10m60	10m70	10m80	10m90	m100+
Brazil, Males	1.09381e-05	4.28009e-05	5.78943e-05	0.000198237	0.000531942	0.00128649	0.00337427	0.0077628	0.0161304	0.0296377	0.0471387
Brazil, Females	1.1158e-05	3.71782e-05	5.16229e-05	0.000133075	0.000304053	0.00071	0.00186656	0.00420847	0.00918022	0.0177838	0.0332477
	1m0	4m1	10m5	10m15	10m25	10m35	10m45	10m55	10m65	10m75	m85+
US, Males	1.36816e-05	1.44037e-06	1.5102e-06	1.41126e-05	6.00363e-05	0.000187647	0.000532988	0.00125063	0.00298562	0.0075217	0.0191399
US, Females	6.40946e-06	1.12899e-06	1.19604e-06	9.55616e-06	3.53692e-05	9.41346e-05	0.000261191	0.000675785	0.00166805	0.00465414	0.0153773
Q1 Distribution of No-Covid Deaths
age_group	Under 10 years	10-19 years	20-29 years	30-39 years	40-49 years	50-59 years	60-69 years	70-79 years	80-89 years	90-99 years	100 years and over
Brazil, Males	6.29312	3.87613	10.7956	12.5397	17.1115	27.4903	39.4986	40.9173	31.8945	9.45111	0.497022
Brazil, Females	4.87912	1.31232	2.50734	4.72585	8.81493	16.3561	27.101	35.556	37.5754	17.4674	1.26543
	Under 1 year	1-4 years	5-14 years	15-24 years	25-34 years	35-44 years	45-54 years	55-64 years	65-74 years	75-84 years	85 years and over
US, Males	3.14938	0.70007	0.838711	5.50447	11.3279	13.2041	24.7184	57.3304	84.3388	94.5327	94.0521
US, Females	2.51519	0.561312	0.596209	2.06241	4.76538	7.43275	15.6248	35.8994	62.4205	88.1072	142.308
Brazil, Males	4.87018	0.855885	1.12093	8.92778	10.8024	14.6498	21.4584	33.6804	41.9378	38.6133	24.0045
Brazil, Females	3.85943	0.674091	0.752152	2.03217	3.25307	6.4601	12.153	21.7168	31.8234	38.5172	38.8812
Q1 Distribution of COVID-19 Deaths
age_group	Under 10 years	10-19 years	20-29 years	30-39 years	40-49 years	50-59 years	60-69 years	70-79 years	80-89 years	90-99 years	100 years and over
Brazil, Males	0.132297	0.552745	0.810905	2.7679	6.24206	12.2219	21.4573	24.1992	17.6409	4.79077	0.217599	0	0.0406611	0.169884	0.249229	0.850704	1.91847	3.75636	6.59481	7.43754	5.42187	1.47242	0.0668781
Brazil, Females	0.128948	0.462201	0.709018	1.87388	3.71868	7.35872	13.7847	17.0105	16.0393	6.46189	0.418508	159	0.0396317	0.142056	0.217914	0.575929	1.14292	2.26167	4.23667	5.22812	4.92962	1.98604	0.128627
	Under 1 year	1-4 years	5-14 years	15-24 years	25-34 years	35-44 years	45-54 years	55-64 years	65-74 years	75-84 years	85 years and over
US, Males	0.229335	0.094897	0.260967	2.57014	11.7675	32.3542	88.8806	213.316	370.816	440.962	384.103	0	0.00697549	0.00288639	0.00793759	0.0781736	0.357921	0.984088	2.7034	6.48825	11.2788	13.4123	11.6829
US, Females	0.102805	0.0711727	0.197702	1.67652	6.69823	16.1963	43.6726	119.197	233.939	346.44	536.454	2850	0.00312693	0.0021648	0.00601332	0.0509931	0.203734	0.492628	1.32835	3.6255	7.1155	10.5374	16.3168
Brazil*, Males	0.024463	0.0104124	0.0277478	0.291104	1.25058	3.72424	8.36783	15.1255	20.8906	22.0052	14.6232		0.00502219	0.00213764	0.00569657	0.059763	0.25674	0.764579	1.7179	3.10523	4.2888	4.51762	3.00211
Brazil*, Females	0.0109476	0.00779227	0.0210548	0.191209	0.731977	1.91342	4.36735	9.1631	14.2029	19.3087	22.7406	159	0.00224751	0.00159974	0.00432251	0.0392548	0.150273	0.392822	0.896607	1.88116	2.91582	3.96404	4.6686
Q1 Population Exposure to Other Deaths
age_group	Under 10 years	10-19 years	20-29 years	30-39 years	40-49 years	50-59 years	60-69 years	70-79 years	80-89 years	90-99 years	100 years and over
Brazil, Males	3717.37	3969.17	4304.89	4291.35	3606.54	2919.85	1954.44	958.098	336.127	49.6802	1.41872
Brazil, Females	3551.86	3820.94	4221.27	4327.84	3758.96	3185.45	2269.77	1242.28	536.981	111.676	3.8687
	Under 1 year	1-4 years	5-14 years	15-24 years	25-34 years	35-44 years	45-54 years	55-64 years	65-74 years	75-84 years	85 years and over
US, Males	509.842	2003.92	5255.98	5539.26	5961.74	5244.36	5072.15	5187.96	3777.65	1783.1	610.348
US, Females	487.862	1917.46	5027.68	5336.15	5760.21	5233.23	5085.74	5364.85	4265.75	2264.04	1061.03
Brazil*, Males	367.075	1484.09	3772.06	4234.72	4276.42	4074.56	3223.14	2482.93	1436.48	600.609	156.849
Brazil*, Females	350.655	1416.96	3614.01	4107.8	4248.7	4172.98	3432.76	2783.67	1748.04	851.721	303.601
Q1 Distribution of Other Deaths (in thousand)
age_group	Under 10 years	10-19 years	20-29 years	30-39 years	40-49 years	50-59 years	60-69 years	70-79 years	80-89 years	90-99 years	100 years and over
Brazil, Males	6.29312	3.87613	10.7956	12.5397	17.1115	27.4903	39.4985	40.9171	31.8942	9.45099	0.497013
Brazil, Females	4.87912	1.31232	2.50733	4.72585	8.81493	16.3561	27.101	35.556	37.5753	17.4673	1.26542
	Under 1 year	1-4 years	5-14 years	15-24 years	25-34 years	35-44 years	45-54 years	55-64 years	65-74 years	75-84 years	85 years and over
US, Males	3.14938	0.70007	0.838711	5.50447	11.3279	13.2041	24.7184	57.3301	84.3377	94.5298	94.0447
US, Females	2.51519	0.561312	0.596209	2.06241	4.76538	7.43275	15.6248	35.8993	62.42	88.1055	142.299
Brazil*, Males	4.87018	0.855885	1.12093	8.92778	10.8024	14.6498	21.4584	33.6804	41.9377	38.6131	24.0042
Brazil*, Females	3.85943	0.674091	0.752152	2.03217	3.25307	6.46009	12.153	21.7168	31.8233	38.5171	38.8808
Q1 Distribution of Excess Deaths (in thousand)
age_group	Under 10 years	10-19 years	20-29 years	30-39 years	40-49 years	50-59 years	60-69 years	70-79 years	80-89 years	90-99 years	100 years and over
Brazil, Males	0.000132269	0.000552678	0.000810651	0.00276689	0.00623835	0.0122075	0.0214031	0.0240701	0.0174317	0.00467685	0.00020807
Brazil, Females	0.000128926	0.000462181	0.000708966	0.00187362	0.00371759	0.00735399	0.0137641	0.0169497	0.015899	0.00633555	0.000401397
	Under 1 year	1-4 years	5-14 years	15-24 years	25-34 years	35-44 years	45-54 years	55-64 years	65-74 years	75-84 years	85 years and over
US, Males	0.000229158	9.48929e-05	0.000260962	0.00256982	0.0117647	0.032344	0.0888265	0.213022	0.369781	0.43804	0.376705
US, Females	0.000102739	7.11701e-05	0.000197699	0.00167644	0.00669754	0.0161934	0.0436559	0.119097	0.233511	0.344755	0.527461
Brazil*, Males	2.44224e-05	1.04116e-05	2.77468e-05	0.000291027	0.00125018	0.00372257	0.00836087	0.0150998	0.0208144	0.0218284	0.0143435
Brazil*, Females	1.09325e-05	7.79181e-06	2.10543e-05	0.000191197	0.000731907	0.00191305	0.00436542	0.00915417	0.0141705	0.0191996	0.0223766
Q2 Population Exposure to No-Covid Deaths
age_group	Under 10 years	10-19 years	20-29 years	30-39 years	40-49 years	50-59 years	60-69 years	70-79 years	80-89 years	90-99 years	100 years and over
Brazil, Males	3717.37	3969.17	4304.89	4291.35	3606.54	2919.84	1954.44	958.095	336.124	49.6796	1.4187
Brazil, Females	3551.86	3820.94	4221.27	4327.84	3758.96	3185.45	2269.77	1242.28	536.979	111.675	3.86865
	Under 1 year	1-4 years	5-14 years	15-24 years	25-34 years	35-44 years	45-54 years	55-64 years	65-74 years	75-84 years	85 years and over
US, Males	509.842	2003.92	5255.98	5539.26	5961.74	5244.36	5072.14	5187.93	3777.61	1783.04	610.302
US, Females	487.862	1917.46	5027.68	5336.15	5760.21	5233.23	5085.73	5364.84	4265.72	2264	1060.97
Brazil*, Males	367.075	1484.09	3772.06	4234.72	4276.42	4074.56	3223.14	2482.93	1436.48	600.606	156.848
Brazil*, Females	350.655	1416.96	3614.01	4107.8	4248.7	4172.98	3432.76	2783.67	1748.04	851.718	303.598
Q2 Distribution of No-Covid Deaths
age_group	Under 10 years	10-19 years	20-29 years	30-39 years	40-49 years	50-59 years	60-69 years	70-79 years	80-89 years	90-99 years	100 years and over
Brazil, Males	6.29312	3.87613	10.7956	12.5397	17.1115	27.4903	39.4985	40.917	31.894	9.45089	0.497004
Brazil, Females	4.87912	1.31232	2.50733	4.72585	8.81493	16.356	27.101	35.5559	37.5752	17.4672	1.2654
	Under 1 year	1-4 years	5-14 years	15-24 years	25-34 years	35-44 years	45-54 years	55-64 years	65-74 years	75-84 years	85 years and over
US, Males	3.14938	0.70007	0.838711	5.50447	11.3279	13.204	24.7183	57.3298	84.3367	94.5269	94.0376
US, Females	2.51519	0.561312	0.596209	2.06241	4.76538	7.43275	15.6247	35.8992	62.4196	88.1038	142.291
Brazil*, Males	4.87018	0.855885	1.12093	8.92778	10.8024	14.6498	21.4584	33.6804	41.9377	38.613	24.0039
Brazil*, Females	3.85943	0.674091	0.752152	2.03217	3.25307	6.46009	12.153	21.7168	31.8233	38.517	38.8805
Q2 Distribution of COVID-19 Deaths
age_group	Under 10 years	10-19 years	20-29 years	30-39 years	40-49 years	50-59 years	60-69 years	70-79 years	80-89 years	90-99 years	100 years and over
Brazil, Males	51.3591	214.581	314.801	1074.53	2423.23	4744.66	8329.9	9394.32	6848.29	1859.78	84.4708	0	0.0406611	0.169884	0.249229	0.850704	1.91847	3.75635	6.59479	7.4375	5.4218	1.47239	0.0668756
Brazil, Females	50.0589	179.431	275.248	727.458	1443.63	2856.72	5351.33	6603.63	6226.58	2508.53	162.465	61725	0.0396317	0.142056	0.217914	0.575929	1.14292	2.26167	4.23666	5.22811	4.92959	1.98601	0.128624
	Under 1 year	1-4 years	5-14 years	15-24 years	25-34 years	35-44 years	45-54 years	55-64 years	65-74 years	75-84 years	85 years and over
US, Males	10.1308	4.19205	11.5281	113.535	519.825	1429.24	3926.26	9423.1	16380.3	19478.2	16965	0	0.00697549	0.00288639	0.00793759	0.0781736	0.357921	0.984086	2.70339	6.48818	11.2785	13.4115	11.6811
US, Females	4.5414	3.14404	8.73344	74.0598	295.893	715.467	1929.22	5265.45	10334.1	15303.3	23694.8	125890	0.00312693	0.0021648	0.00601332	0.0509931	0.203734	0.492628	1.32835	3.62548	7.11541	10.537	16.3148
Brazil*, Males	9.49678	4.04219	10.772	113.01	485.487	1445.79	3248.48	5871.87	8109.94	8542.57	5676.75		0.00502219	0.00213764	0.00569657	0.059763	0.25674	0.764578	1.7179	3.10522	4.28879	4.51758	3.00204
Brazil*, Females	4.24996	3.02504	8.1737	74.2293	284.161	742.811	1695.45	3557.21	5513.69	7495.81	8827.99	61725	0.00224751	0.00159974	0.00432251	0.0392548	0.150273	0.392822	0.896607	1.88116	2.91581	3.96402	4.66851
Q2 Population Exposure to Other Deaths
age_group	Under 10 years	10-19 years	20-29 years	30-39 years	40-49 years	50-59 years	60-69 years	70-79 years	80-89 years	90-99 years	100 years and over
Brazil, Males	3717.37	3969.15	4304.85	4291.22	3606.24	2919.25	1953.39	956.92	335.268	49.4471	1.40814
Brazil, Females	3551.85	3820.91	4221.24	4327.75	3758.78	3185.09	2269.1	1241.46	536.201	111.361	3.84834
	Under 1 year	1-4 years	5-14 years	15-24 years	25-34 years	35-44 years	45-54 years	55-64 years	65-74 years	75-84 years	85 years and over
US, Males	509.841	2003.92	5255.97	5539.25	5961.67	5244.18	5071.65	5186.76	3775.56	1780.61	608.181
US, Females	487.861	1917.45	5027.68	5336.14	5760.17	5233.14	5085.49	5364.18	4264.42	2262.08	1058.01
Brazil*, Males	367.074	1484.09	3772.06	4234.7	4276.36	4074.38	3222.73	2482.2	1435.47	599.538	156.138
Brazil*, Females	350.654	1416.96	3614.01	4107.79	4248.67	4172.89	3432.55	2783.23	1747.35	850.781	302.494
Q2 Distribution of Other Deaths (in thousand)
age_group	Under 10 years	10-19 years	20-29 years	30-39 years	40-49 years	50-59 years	60-69 years	70-79 years	80-89 years	90-99 years	100 years and over
Brazil, Males	6.29311	3.87611	10.7955	12.5393	17.11	27.4847	39.4774	40.8669	31.8128	9.40666	0.493305
Brazil, Females	4.87911	1.31231	2.50731	4.72575	8.8145	16.3542	27.093	35.5323	37.5207	17.4181	1.25876
	Under 1 year	1-4 years	5-14 years	15-24 years	25-34 years	35-44 years	45-54 years	55-64 years	65-74 years	75-84 years	85 years and over
US, Males	3.14937	0.70007	0.838711	5.50445	11.3278	13.2036	24.7159	57.3168	84.291	94.3979	93.7108
US, Females	2.51518	0.561311	0.596208	2.06241	4.76535	7.43262	15.624	35.8948	62.4007	88.0294	141.893
Brazil*, Males	4.87017	0.855885	1.12093	8.92775	10.8022	14.6492	21.4557	33.6704	41.9081	38.5443	23.8953
Brazil*, Females	3.85943	0.67409	0.752151	2.03217	3.25304	6.45995	12.1522	21.7134	31.8107	38.4747	38.7392
Q2 Distribution of Excess Deaths (in thousand)
age_group	Under 10 years	10-19 years	20-29 years	30-39 years	40-49 years	50-59 years	60-69 years	70-79 years	80-89 years	90-99 years	100 years and over
Brazil, Males	0.0513482	0.214555	0.314703	1.07413	2.42179	4.73907	8.30886	9.34417	6.76707	1.81555	0.0807718
Brazil, Females	0.0500503	0.179423	0.275227	0.727358	1.4432	2.85489	5.34335	6.58001	6.17211	2.45949	0.155822
	Under 1 year	1-4 years	5-14 years	15-24 years	25-34 years	35-44 years	45-54 years	55-64 years	65-74 years	75-84 years	85 years and over
US, Males	0.010123	0.00419187	0.0115279	0.113521	0.519702	1.42879	3.92387	9.41009	16.3346	19.3491	16.6383
US, Females	0.00453847	0.00314392	0.00873331	0.0740562	0.295862	0.71534	1.92848	5.26105	10.3151	15.2289	23.2976
Brazil*, Males	0.00948103	0.0040419	0.0107716	0.11298	0.485333	1.44514	3.24577	5.86191	8.08034	8.47392	5.56815
Brazil*, Females	0.00424411	0.00302486	0.00817349	0.0742247	0.284134	0.742667	1.6947	3.55374	5.50114	7.45344	8.68667
Q3 Population Exposure to No-Covid Deaths
age_group	Under 10 years	10-19 years	20-29 years	30-39 years	40-49 years	50-59 years	60-69 years	70-79 years	80-89 years	90-99 years	100 years and over
Brazil, Males	3717.36	3969.12	4304.81	4291.08	3605.93	2918.66	1952.36	955.759	334.433	49.2257	1.39851
Brazil, Females	3551.84	3820.89	4221.2	4327.66	3758.6	3184.74	2268.44	1240.64	535.436	111.06	3.82969
	Under 1 year	1-4 years	5-14 years	15-24 years	25-34 years	35-44 years	45-54 years	55-64 years	65-74 years	75-84 years	85 years and over
US, Males	509.84	2003.92	5255.97	5539.23	5961.61	5244	5071.16	5185.58	3773.52	1778.21	606.143
US, Females	487.861	1917.45	5027.68	5336.13	5760.13	5233.05	5085.25	5363.52	4263.14	2260.19	1055.14
Brazil*, Males	367.073	1484.09	3772.05	4234.69	4276.3	4074.2	3222.33	2481.46	1434.46	598.488	155.456
Brazil*, Females	350.654	1416.96	3614.01	4107.78	4248.63	4172.79	3432.34	2782.78	1746.67	849.855	301.426
Q3 Distribution of No-Covid Deaths
age_group	Under 10 years	10-19 years	20-29 years	30-39 years	40-49 years	50-59 years	60-69 years	70-79 years	80-89 years	90-99 years	100 years and over
Brazil, Males	6.2931	3.87608	10.7954	12.5389	17.1086	27.4791	39.4565	40.8172	31.7335	9.36454	0.48993
Brazil, Females	4.87911	1.3123	2.50729	4.72565	8.81408	16.3524	27.085	35.5088	37.4672	17.371	1.25266
	Under 1 year	1-4 years	5-14 years	15-24 years	25-34 years	35-44 years	45-54 years	55-64 years	65-74 years	75-84 years	85 years and over
US, Males	3.14936	0.70007	0.83871	5.50444	11.3276	13.2031	24.7136	57.3038	84.2455	94.2705	93.3966
US, Females	2.51518	0.561311	0.596208	2.0624	4.76532	7.43249	15.6233	35.8904	62.3819	87.9557	141.51
Brazil*, Males	4.87015	0.855885	1.12093	8.92772	10.8021	14.6485	21.453	33.6605	41.8787	38.4768	23.7909
Brazil*, Females	3.85942	0.67409	0.752151	2.03216	3.25302	6.45981	12.1515	21.7099	31.7982	38.4328	38.6024
Q3 Distribution of COVID-19 Deaths
age_group	Under 10 years	10-19 years	20-29 years	30-39 years	40-49 years	50-59 years	60-69 years	70-79 years	80-89 years	90-99 years	100 years and over
Brazil, Males	69.0399	288.449	423.168	1444.35	3256.91	6375.48	11185.7	12597.6	9159.57	2477.19	111.935	0	0.0406609	0.169882	0.249224	0.85065	1.91815	3.75483	6.58779	7.41936	5.39452	1.45894	0.0659238
Brazil, Females	67.2921	241.199	369.999	977.853	1940.43	3839.33	7189.37	8865.26	8346.1	3353.56	216.196	82796	0.0396316	0.142054	0.217911	0.575905	1.14281	2.26117	4.23417	5.22118	4.91542	1.97507	0.127328
	Under 1 year	1-4 years	5-14 years	15-24 years	25-34 years	35-44 years	45-54 years	55-64 years	65-74 years	75-84 years	85 years and over
US, Males	6.37932	2.63972	7.25922	71.4924	327.325	899.924	2471.87	5931	10303.5	12232.1	10610	0	0.00697545	0.00288639	0.00793758	0.0781732	0.357913	0.984019	2.70287	6.48524	11.2663	13.3751	11.6015
US, Females	2.85969	1.97979	5.49941	46.635	186.32	450.512	1214.71	3314.82	6503.38	9620.24	14838.6	79049	0.00312693	0.00216479	0.00601332	0.0509929	0.203731	0.492611	1.32822	3.62459	7.11111	10.5192	16.2252
Brazil*, Males	12.7762	5.43807	14.4919	152.034	653.12	1944.89	4369.17	7894.92	10895.2	11452	7569.31		0.00502216	0.00213764	0.00569656	0.0597626	0.256733	0.764511	1.71746	3.10339	4.28276	4.50164	2.9754
Brazil*, Females	5.71757	4.06967	10.9963	99.8623	382.283	999.28	2280.65	4784.08	7411.88	10062.3	11791.6	82796	0.0022475	0.00159974	0.0043225	0.0392546	0.150271	0.392804	0.896496	1.88056	2.91352	3.95534	4.63512
Q3 Population Exposure to Other Deaths
age_group	Under 10 years	10-19 years	20-29 years	30-39 years	40-49 years	50-59 years	60-69 years	70-79 years	80-89 years	90-99 years	100 years and over
Brazil, Males	3717.35	3969.08	4304.76	4290.9	3605.53	2917.86	1950.96	954.184	333.288	48.916	1.38451
Brazil, Females	3551.84	3820.86	4221.16	4327.53	3758.36	3184.26	2267.54	1239.53	534.393	110.641	3.80267
	Under 1 year	1-4 years	5-14 years	15-24 years	25-34 years	35-44 years	45-54 years	55-64 years	65-74 years	75-84 years	85 years and over
US, Males	509.839	2003.92	5255.97	5539.23	5961.57	5243.89	5070.85	5184.84	3772.23	1776.68	604.816
US, Females	487.86	1917.45	5027.68	5336.13	5760.11	5233	5085.1	5363.11	4262.32	2258.99	1053.29
Brazil*, Males	367.071	1484.08	3772.05	4234.67	4276.22	4073.96	3221.78	2480.48	1433.1	597.056	154.509
Brazil*, Females	350.653	1416.96	3614	4107.77	4248.58	4172.67	3432.05	2782.18	1745.74	848.597	299.952
Q3 Distribution of Other Deaths (in thousand)
age_group	Under 10 years	10-19 years	20-29 years	30-39 years	40-49 years	50-59 years	60-69 years	70-79 years	80-89 years	90-99 years	100 years and over
Brazil, Males	6.29309	3.87604	10.7952	12.5383	17.1067	27.4716	39.4282	40.75	31.6249	9.30563	0.485028
Brazil, Females	4.87909	1.31229	2.50727	4.72552	8.81351	16.3499	27.0743	35.4771	37.3942	17.3054	1.24382
	Under 1 year	1-4 years	5-14 years	15-24 years	25-34 years	35-44 years	45-54 years	55-64 years	65-74 years	75-84 years	85 years and over
US, Males	3.14935	0.70007	0.83871	5.50443	11.3276	13.2029	24.712	57.2956	84.2168	94.1894	93.1923
US, Females	2.51518	0.561311	0.596208	2.0624	4.7653	7.43241	15.6228	35.8876	62.37	87.9089	141.261
Brazil*, Males	4.87013	0.855884	1.12093	8.92768	10.8019	14.6477	21.4494	33.6471	41.8389	38.3847	23.6461
Brazil*, Females	3.85941	0.67409	0.752151	2.03216	3.25298	6.45961	12.1505	21.7052	31.7814	38.3759	38.4136
Q3 Distribution of Excess Deaths (in thousand)
age_group	Under 10 years	10-19 years	20-29 years	30-39 years	40-49 years	50-59 years	60-69 years	70-79 years	80-89 years	90-99 years	100 years and over
Brazil, Males	0.0690253	0.288414	0.423035	1.44383	3.25497	6.36798	11.1574	12.5304	9.05093	2.41828	0.107033
Brazil, Females	0.0672805	0.241189	0.369972	0.97772	1.93986	3.83686	7.17864	8.83355	8.2731	3.28799	0.207357
	Under 1 year	1-4 years	5-14 years	15-24 years	25-34 years	35-44 years	45-54 years	55-64 years	65-74 years	75-84 years	85 years and over
US, Males	0.00637439	0.0026396	0.00725908	0.0714835	0.327247	0.89964	2.47037	5.92281	10.2747	12.151	10.4056
US, Females	0.00285785	0.00197972	0.00549933	0.0466328	0.186301	0.450432	1.21424	3.31205	6.49148	9.57345	14.5898
Brazil*, Males	0.012755	0.00543767	0.0144913	0.151994	0.652914	1.94401	4.36553	7.88153	10.8554	11.36	7.42451
Brazil*, Females	0.0057097	0.00406943	0.010996	0.0998561	0.382247	0.999086	2.27964	4.77942	7.39501	10.0054	11.6028
Q4 Population Exposure to No-Covid Deaths
age_group	Under 10 years	10-19 years	20-29 years	30-39 years	40-49 years	50-59 years	60-69 years	70-79 years	80-89 years	90-99 years	100 years and over
Brazil, Males	3717.34	3969.05	4304.71	4290.72	3605.12	2917.07	1949.57	952.626	332.17	48.6211	1.37175
Brazil, Females	3551.83	3820.83	4221.11	4327.41	3758.11	3183.78	2266.64	1238.43	533.368	110.238	3.77785
	Under 1 year	1-4 years	5-14 years	15-24 years	25-34 years	35-44 years	45-54 years	55-64 years	65-74 years	75-84 years	85 years and over
US, Males	509.838	2003.92	5255.97	5539.22	5961.53	5243.77	5070.54	5184.1	3770.95	1775.17	603.541
US, Females	487.86	1917.45	5027.68	5336.12	5760.09	5232.94	5084.95	5362.69	4261.51	2257.79	1051.5
Brazil*, Males	367.069	1484.08	3772.05	4234.65	4276.14	4073.71	3221.24	2479.49	1431.75	595.648	153.599
Brazil*, Females	350.653	1416.95	3614	4107.75	4248.54	4172.54	3431.77	2781.59	1744.82	847.354	298.526
Q4 Distribution of No-Covid Deaths
age_group	Under 10 years	10-19 years	20-29 years	30-39 years	40-49 years	50-59 years	60-69 years	70-79 years	80-89 years	90-99 years	100 years and over
Brazil, Males	6.29307	3.87601	10.7951	12.5378	17.1047	27.4641	39.4001	40.6835	31.5188	9.24953	0.480556
Brazil, Females	4.87908	1.31228	2.50724	4.72538	8.81294	16.3475	27.0636	35.4456	37.3225	17.2424	1.2357
	Under 1 year	1-4 years	5-14 years	15-24 years	25-34 years	35-44 years	45-54 years	55-64 years	65-74 years	75-84 years	85 years and over
US, Males	3.14935	0.70007	0.83871	5.50442	11.3275	13.2026	24.7105	57.2875	84.1882	94.1095	92.9958
US, Females	2.51518	0.561311	0.596208	2.0624	4.76528	7.43233	15.6223	35.8848	62.3581	87.8625	141.02
Brazil*, Males	4.87011	0.855884	1.12093	8.92764	10.8017	14.6468	21.4457	33.6338	41.7995	38.2942	23.5068
Brazil*, Females	3.8594	0.67409	0.752151	2.03215	3.25294	6.45942	12.1495	21.7006	31.7646	38.3196	38.2309
Q4 Distribution of COVID-19 Deaths
age_group	Under 10 years	10-19 years	20-29 years	30-39 years	40-49 years	50-59 years	60-69 years	70-79 years	80-89 years	90-99 years	100 years and over
Brazil, Males	42.0383	175.634	257.661	879.395	1982.69	3879.92	6801.24	7645.58	5539.54	1489.84	66.8531	0	0.0406608	0.169879	0.249218	0.850579	1.91772	3.75278	6.57837	7.39504	5.35802	1.44102	0.0646624
Brazil, Females	40.974	146.864	225.288	595.382	1181.38	2337.07	4374.15	5388.46	5062.32	2026.87	129.86	50269	0.0396314	0.142052	0.217906	0.575873	1.14266	2.26048	4.23082	5.21189	4.89644	1.96045	0.125605
	Under 1 year	1-4 years	5-14 years	15-24 years	25-34 years	35-44 years	45-54 years	55-64 years	65-74 years	75-84 years	85 years and over
US, Males	11.1522	4.61473	12.6905	124.982	572.219	1573.17	4320.78	10365.6	18000.2	21347.5	18468.7	0	0.00697543	0.00288639	0.00793758	0.0781729	0.357908	0.983977	2.70254	6.48339	11.2586	13.3523	11.5517
US, Females	4.99929	3.46105	9.61402	81.5268	325.721	787.564	2123.42	5794.05	11364.8	16800.2	25851.1	137948	0.00312692	0.00216479	0.00601332	0.0509928	0.20373	0.4926	1.32814	3.62403	7.1084	10.5081	16.1691
Brazil*, Males	7.78764	3.31476	8.83348	92.6712	398.093	1185.36	2662.32	4808.52	6628.58	6947.44	4558.77		0.00502211	0.00213763	0.00569656	0.059762	0.256723	0.764419	1.71688	3.10093	4.27465	4.48028	2.93987
Brazil*, Females	3.48512	2.48066	6.70277	60.8706	233.015	609.073	1389.94	2914.88	4513.12	6115.38	7118.37	50269	0.00224749	0.00159973	0.0043225	0.0392544	0.150267	0.392781	0.896347	1.87976	2.91043	3.9437	4.59051
Q4 Population Exposure to Other Deaths
age_group	Under 10 years	10-19 years	20-29 years	30-39 years	40-49 years	50-59 years	60-69 years	70-79 years	80-89 years	90-99 years	100 years and over
Brazil, Males	3717.34	3969.03	4304.67	4290.61	3604.87	2916.58	1948.72	951.67	331.477	48.4349	1.36339
Brazil, Females	3551.82	3820.81	4221.08	4327.34	3757.97	3183.49	2266.09	1237.76	532.735	109.985	3.76162
	Under 1 year	1-4 years	5-14 years	15-24 years	25-34 years	35-44 years	45-54 years	55-64 years	65-74 years	75-84 years	85 years and over
US, Males	509.837	2003.92	5255.97	5539.2	5961.46	5243.58	5070	5182.81	3768.7	1772.5	601.233
US, Females	487.86	1917.45	5027.68	5336.11	5760.05	5232.84	5084.68	5361.97	4260.09	2255.69	1048.26
Brazil*, Males	367.068	1484.08	3772.05	4234.64	4276.09	4073.57	3220.91	2478.89	1430.92	594.779	153.03
Brazil*, Females	350.652	1416.95	3614	4107.75	4248.51	4172.47	3431.59	2781.22	1744.25	846.589	297.636
Q4 Distribution of Other Deaths (in thousand)
age_group	Under 10 years	10-19 years	20-29 years	30-39 years	40-49 years	50-59 years	60-69 years	70-79 years	80-89 years	90-99 years	100 years and over
Brazil, Males	6.29306	3.87599	10.795	12.5375	17.1036	27.4596	39.3829	40.6427	31.4531	9.2141	0.477628
Brazil, Females	4.87908	1.31228	2.50722	4.7253	8.8126	16.346	27.0571	35.4263	37.2782	17.2028	1.23039
	Under 1 year	1-4 years	5-14 years	15-24 years	25-34 years	35-44 years	45-54 years	55-64 years	65-74 years	75-84 years	85 years and over
US, Males	3.14934	0.70007	0.83871	5.50441	11.3274	13.2021	24.7079	57.2731	84.138	93.968	92.6401
US, Females	2.51517	0.561311	0.596208	2.06239	4.76525	7.43219	15.6215	35.88	62.3373	87.7808	140.587
Brazil*, Males	4.8701	0.855884	1.12093	8.92761	10.8015	14.6462	21.4435	33.6256	41.7753	38.2384	23.4196
Brazil*, Females	3.8594	0.67409	0.75215	2.03215	3.25292	6.4593	12.1489	21.6977	31.7543	38.2851	38.1169
Q4 Distribution of Excess Deaths (in thousand)
age_group	Under 10 years	10-19 years	20-29 years	30-39 years	40-49 years	50-59 years	60-69 years	70-79 years	80-89 years	90-99 years	100 years and over
Brazil, Males	0.0420294	0.175613	0.25758	0.879074	1.98151	3.87535	6.78406	7.60476	5.47384	1.45441	0.0639256
Brazil, Females	0.040967	0.146858	0.225271	0.595301	1.18103	2.33557	4.36762	5.36918	5.01804	1.98724	0.124551
	Under 1 year	1-4 years	5-14 years	15-24 years	25-34 years	35-44 years	45-54 years	55-64 years	65-74 years	75-84 years	85 years and over
US, Males	0.0111436	0.00461453	0.0126903	0.124966	0.572083	1.57268	4.31815	10.3512	17.9499	21.206	18.113
US, Females	0.00499607	0.00346092	0.00961388	0.0815228	0.325687	0.787424	2.1226	5.78921	11.344	16.7185	25.4177
Brazil*, Males	0.00777473	0.00331452	0.00883315	0.0926468	0.397967	1.18483	2.6601	4.80036	6.60439	6.89161	4.47156
Brazil*, Females	0.00348033	0.00248051	0.0067026	0.0608668	0.232993	0.608955	1.38932	2.91204	4.50285	6.08081	7.00442
Quarterly Chiang Ratios (New/Old Total Deaths)
Q1	Under 10 years	10-19 years	20-29 years	30-39 years	40-49 years	50-59 years	60-69 years	70-79 years	80-89 years	90-99 years	100 years and over
Brazil, Males	1.00002	1.00014	1.00008	1.00022	1.00036	1.00044	1.00054	1.00059	1.00055	1.00049	1.00042
Brazil, Females	1.00003	1.00035	1.00028	1.0004	1.00042	1.00045	1.00051	1.00048	1.00042	1.00036	1.00032
	Under 1 year	1-4 years	5-14 years	15-24 years	25-34 years	35-44 years	45-54 years	55-64 years	65-74 years	75-84 years	85 years and over
US, Males	1.00007	1.00014	1.00031	1.00047	1.00104	1.00245	1.00359	1.00372	1.00438	1.00463	1.00401
US, Females	1.00004	1.00013	1.00033	1.00081	1.00141	1.00218	1.00279	1.00332	1.00374	1.00391	1.00371
Brazil*, Males	1.00001	1.00001	1.00002	1.00003	1.00012	1.00025	1.00039	1.00045	1.0005	1.00057	1.0006
Brazil*, Females	1	1.00001	1.00003	1.00009	1.00022	1.0003	1.00036	1.00042	1.00045	1.0005	1.00058
Q2	Under 10 years	10-19 years	20-29 years	30-39 years	40-49 years	50-59 years	60-69 years	70-79 years	80-89 years	90-99 years	100 years and over
Brazil, Males	1.00816	1.05535	1.02915	1.08566	1.14153	1.17239	1.21036	1.22837	1.21217	1.1921	1.16252
Brazil, Females	1.01026	1.13672	1.10977	1.15391	1.16372	1.17455	1.19716	1.18506	1.16426	1.14081	1.12314
	Under 1 year	1-4 years	5-14 years	15-24 years	25-34 years	35-44 years	45-54 years	55-64 years	65-74 years	75-84 years	85 years and over
US, Males	1.00321	1.00599	1.01374	1.02062	1.04588	1.10821	1.15874	1.16414	1.19368	1.20469	1.17693
US, Females	1.0018	1.0056	1.01465	1.03591	1.06209	1.09624	1.12342	1.14655	1.16525	1.17285	1.16373
Brazil*, Males	1.00195	1.00472	1.00961	1.01265	1.04493	1.09865	1.15126	1.17405	1.19268	1.21946	1.23197
Brazil*, Females	1.0011	1.00449	1.01087	1.03652	1.08734	1.11496	1.13945	1.16364	1.17287	1.19351	1.22342
Q3	Under 10 years	10-19 years	20-29 years	30-39 years	40-49 years	50-59 years	60-69 years	70-79 years	80-89 years	90-99 years	100 years and over
Brazil, Males	1.01097	1.07441	1.03919	1.11515	1.19025	1.23174	1.28278	1.30699	1.28522	1.25824	1.21847
Brazil, Females	1.01379	1.18379	1.14756	1.2069	1.22009	1.23464	1.26504	1.24877	1.22081	1.18928	1.16553
	Under 1 year	1-4 years	5-14 years	15-24 years	25-34 years	35-44 years	45-54 years	55-64 years	65-74 years	75-84 years	85 years and over
US, Males	1.00202	1.00377	1.00866	1.01299	1.02889	1.06814	1.09996	1.10336	1.12196	1.1289	1.11141
US, Females	1.00114	1.00353	1.00922	1.02261	1.0391	1.0606	1.07772	1.09228	1.10406	1.10884	1.1031
Brazil*, Males	1.00262	1.00635	1.01293	1.01702	1.06044	1.13271	1.20349	1.23415	1.25921	1.29524	1.31207
Brazil*, Females	1.00148	1.00604	1.01462	1.04914	1.11751	1.15466	1.1876	1.22015	1.23256	1.26033	1.30057
Q4	Under 10 years	10-19 years	20-29 years	30-39 years	40-49 years	50-59 years	60-69 years	70-79 years	80-89 years	90-99 years	100 years and over
Brazil, Males	1.00668	1.04531	1.02386	1.07011	1.11585	1.14111	1.17218	1.18693	1.17367	1.15724	1.13302
Brazil, Females	1.0084	1.11191	1.08985	1.12598	1.13401	1.14287	1.16138	1.15148	1.13445	1.11525	1.10079
	Under 1 year	1-4 years	5-14 years	15-24 years	25-34 years	35-44 years	45-54 years	55-64 years	65-74 years	75-84 years	85 years and over
US, Males	1.00354	1.00659	1.01513	1.0227	1.0505	1.11912	1.17475	1.18069	1.21321	1.22533	1.19477
US, Females	1.00199	1.00617	1.01613	1.03953	1.06835	1.10595	1.13587	1.16133	1.18192	1.19028	1.18024
Brazil*, Males	1.0016	1.00387	1.00788	1.01038	1.03684	1.08089	1.12404	1.14272	1.158	1.17996	1.19022
Brazil*, Females	1.0009	1.00368	1.00891	1.02995	1.07163	1.09427	1.11435	1.13419	1.14176	1.15869	1.18321
Quarterly Age-Specific Survival Probabilities
Q1	10p0	10p10	10p20	10p30	10p40	10p50	10p60	10p70	10p80	10p90
Brazil, Males	0.983325	0.990262	0.975235	0.971169	0.953531	0.909638	0.814628	0.643643	0.362918	0.116329
Brazil, Females	0.986434	0.996569	0.994075	0.989129	0.976773	0.949772	0.886524	0.746076	0.477875	0.168368
	1p0	4p1	10p5	10p15	10p25	10p35	10p45	10p55	10p65	10p75
US, Males	0.993858	0.998604	0.998405	0.990096	0.981151	0.975057	0.952105	0.894333	0.79651	0.573137
US, Females	0.994869	0.99883	0.998814	0.996138	0.991746	0.985857	0.969596	0.934819	0.861988	0.667118
Brazil*, Males	0.986892	0.997696	0.997032	0.979103	0.975044	0.964629	0.935327	0.872067	0.742938	0.509909
Brazil*, Females	0.989103	0.998099	0.997921	0.995064	0.992368	0.98462	0.965127	0.924501	0.831456	0.625729
Q2	10p0	10p10	10p20	10p30	10p40	10p50	10p60	10p70	10p80	10p90
Brazil, Males	0.983191	0.989727	0.974525	0.968745	0.94715	0.894951	0.780346	0.582215	0.292889	0.077047
Brazil, Females	0.986296	0.996103	0.993429	0.987471	0.973033	0.941293	0.865783	0.706826	0.423444	0.131109
	1p0	4p1	10p5	10p15	10p25	10p35	10p45	10p55	10p65	10p75
US, Males	0.993839	0.998595	0.998384	0.989897	0.980315	0.972462	0.944908	0.878512	0.763077	0.513002
US, Females	0.99486	0.998823	0.998797	0.996003	0.991248	0.98454	0.966001	0.925867	0.841633	0.623188
Brazil*, Males	0.986867	0.997685	0.997004	0.978842	0.973941	0.961218	0.925943	0.851596	0.701721	0.440049
Brazil*, Females	0.989091	0.998091	0.997898	0.994884	0.991706	0.982872	0.960376	0.912736	0.805423	0.571618
Q3	10p0	10p10	10p20	10p30	10p40	10p50	10p60	10p70	10p80	10p90
Brazil, Males	0.983144	0.989542	0.974279	0.96791	0.944957	0.889937	0.768852	0.562404	0.271999	0.0668338
Brazil, Females	0.986248	0.995941	0.993206	0.986899	0.971745	0.938384	0.858737	0.693763	0.406134	0.120265
	1p0	4p1	10p5	10p15	10p25	10p35	10p45	10p55	10p65	10p75
US, Males	0.993846	0.998599	0.998392	0.989972	0.980632	0.973444	0.947628	0.884473	0.775576	0.535005
US, Females	0.994863	0.998826	0.998804	0.996054	0.991437	0.985039	0.967362	0.929248	0.849288	0.639481
Brazil*, Males	0.986858	0.997682	0.996994	0.978752	0.973559	0.96004	0.922716	0.844622	0.68799	0.418164
Brazil*, Females	0.989087	0.998088	0.99789	0.994822	0.991476	0.982268	0.958736	0.908698	0.796601	0.553996
Q4	10p0	10p10	10p20	10p30	10p40	10p50	10p60	10p70	10p80	10p90
Brazil, Males	0.983215	0.989824	0.974654	0.969186	0.948307	0.897605	0.786474	0.592938	0.304539	0.0830447
Brazil, Females	0.986321	0.996187	0.993547	0.987772	0.973712	0.94283	0.86952	0.71381	0.432864	0.137213
	1p0	4p1	10p5	10p15	10p25	10p35	10p45	10p55	10p65	10p75
US, Males	0.993837	0.998595	0.998381	0.989877	0.980229	0.972195	0.944168	0.876896	0.759709	0.507169
US, Females	0.994859	0.998823	0.998796	0.995989	0.991197	0.984404	0.965631	0.924948	0.839561	0.618824
Brazil*, Males	0.986871	0.997687	0.997009	0.978889	0.97414	0.961833	0.927629	0.855254	0.708985	0.451905
Brazil*, Females	0.989094	0.998092	0.997902	0.994917	0.991825	0.983187	0.961231	0.914848	0.810059	0.581023
2020 Average Length of Life Not Lived in Interval by Dead in Interval (except in open ended interval)
age_group	10-10a0	10-10a10	10-10a20	10-10a30	10-10a40	10-10a50	10-10a60	10-10a70	10-10a80	10-10a90	e100
Brazil, Males	9.0234	2.99842	5.06684	4.70415	4.50588	4.49882	4.49066	4.65932	5.16274	6.06141	2.8545
Brazil, Females	9.17511	4.2707	4.75817	4.43074	4.27749	4.42261	4.41428	4.4592	4.86717	5.6327	3.05725
	1-1a0	4-4a1	10-10a5	10-10a15	10-10a25	10-10a35	10-10a45	10-10a55	10-10a65	10-10a75	e85
US, Males	0.936153	2.40335	4.57226	3.81454	4.79617	4.70637	4.32295	4.47686	4.54232	4.64508	6.48998
US, Females	0.934391	2.49749	4.87358	4.09613	4.49504	4.52401	4.31738	4.46819	4.36977	4.4391	7.45633
Brazil, Males	0.918885	2.39008	4.71264	4.22479	4.88025	4.65905	4.47736	4.47799	4.66487	4.85794	6.53426
Brazil, Females	0.91514	2.50607	4.42567	4.56236	4.43259	4.42498	4.39359	4.32583	4.42604	4.61628	7.80849
Quarterly Average Length of Life Not Lived in Interval by Dead in Interval (except in open ended interval)
Q1	10-10a0	10-10a10	10-10a20	10-10a30	10-10a40	10-10a50	10-10a60	10-10a70	10-10a80	10-10a90	e100
Brazil, Males	9.0234	2.99842	5.06685	4.70417	4.50592	4.49891	4.4909	4.65988	5.16393	6.06356	2.85331
Brazil, Females	9.17511	4.2707	4.75818	4.43075	4.27751	4.42266	4.41442	4.4595	4.86783	5.634	3.05628
	1-1a0	4-4a1	10-10a5	10-10a15	10-10a25	10-10a35	10-10a45	10-10a55	10-10a65	10-10a75	e85
US, Males	0.936153	2.40335	4.57226	3.81455	4.79622	4.70651	4.32332	4.47777	4.54449	4.6505	6.46409
US, Females	0.934391	2.49749	4.87358	4.09614	4.49506	4.52408	4.31756	4.46868	4.37095	4.44237	7.4288
Brazil*, Males	0.918885	2.39008	4.71264	4.22479	4.88026	4.65907	4.47742	4.47812	4.6652	4.85877	6.53035
Brazil*, Females	0.91514	2.50607	4.42567	4.56236	4.4326	4.42499	4.39362	4.3259	4.42622	4.61678	7.804
Q2	10-10a0	10-10a10	10-10a20	10-10a30	10-10a40	10-10a50	10-10a60	10-10a70	10-10a80	10-10a90	e100
Brazil, Males	9.02401	2.99923	5.06869	4.71002	4.52095	4.53504	4.58477	4.87956	5.63658	6.91732	2.45545
Brazil, Females	9.17575	4.2717	4.75972	4.43446	4.28569	4.44235	4.46582	4.57506	5.13021	6.14946	2.72206
	1-1a0	4-4a1	10-10a5	10-10a15	10-10a25	10-10a35	10-10a45	10-10a55	10-10a65	10-10a75	e85
US, Males	0.936162	2.40336	4.57231	3.81493	4.79826	4.71276	4.33961	4.5171	4.63885	4.88798	5.51432
US, Females	0.934396	2.49749	4.87362	4.09642	4.49619	4.5271	4.32554	4.48997	4.42208	4.58488	6.40726
Brazil*, Males	0.918897	2.39009	4.71271	4.22535	4.88301	4.66728	4.49977	4.53029	4.79284	5.18292	5.30391
Brazil*, Females	0.915145	2.50609	4.42572	4.56278	4.43408	4.42891	4.4044	4.3533	4.49479	4.81176	6.38251
Q3	10-10a0	10-10a10	10-10a20	10-10a30	10-10a40	10-10a50	10-10a60	10-10a70	10-10a80	10-10a90	e100
Brazil, Males	9.02423	2.99951	5.06932	4.71204	4.52614	4.54756	4.61746	4.95681	5.80474	7.22117	2.3427
Brazil, Females	9.17597	4.27205	4.76026	4.43574	4.28851	4.44915	4.48365	4.61538	5.22259	6.33174	2.62305
	1-1a0	4-4a1	10-10a5	10-10a15	10-10a25	10-10a35	10-10a45	10-10a55	10-10a65	10-10a75	e85
US, Males	0.936159	2.40336	4.57229	3.81479	4.79748	4.71039	4.33343	4.50217	4.60296	4.79717	5.83939
US, Females	0.934394	2.49749	4.8736	4.09631	4.49576	4.52596	4.32252	4.48189	4.40266	4.53056	6.75943
Brazil*, Males	0.918901	2.39009	4.71273	4.22555	4.88396	4.67012	4.50753	4.54845	4.83753	5.29794	4.9801
Brazil*, Females	0.915147	2.50609	4.42574	4.56292	4.43459	4.43027	4.40814	4.36281	4.51869	4.8804	6.00389
Q4	10-10a0	10-10a10	10-10a20	10-10a30	10-10a40	10-10a50	10-10a60	10-10a70	10-10a80	10-10a90	e100
Brazil, Males	9.0239	2.99909	5.06835	4.70896	4.51821	4.52846	4.5676	4.83913	5.54895	6.75895	2.51936
Brazil, Females	9.17564	4.27152	4.75944	4.43379	4.2842	4.43876	4.45644	4.5539	5.08189	6.05426	2.77732
	1-1a0	4-4a1	10-10a5	10-10a15	10-10a25	10-10a35	10-10a45	10-10a55	10-10a65	10-10a75	e85
US, Males	0.936163	2.40337	4.57231	3.81497	4.79847	4.7134	4.34129	4.52117	4.64866	4.91288	5.43198
US, Females	0.934396	2.49749	4.87362	4.09645	4.49631	4.52741	4.32637	4.49217	4.42737	4.59974	6.31764
Brazil*, Males	0.918895	2.39009	4.7127	4.22525	4.88252	4.6658	4.49573	4.52085	4.76965	5.12354	5.48994
Brazil*, Females	0.915144	2.50608	4.42571	4.5627	4.43381	4.4282	4.40246	4.34835	4.48237	4.77622	6.59939
No-Covid 2020 Life Expectancies
age_group	e0	e10	e20	e30	e40	e50	e60	e70	e80	e90	e100
Brazil, Males	72.4486	63.6605	54.2176	45.4691	36.6614	28.1797	20.4315	13.8251	8.51915	4.97687	2.8545
Brazil, Females	79.7039	70.7887	61.0126	51.3449	41.8478	32.7065	24.1405	16.5143	10.247	5.83136	3.05725
	e0	e1	e5	e15	e25	e35	e45	e55	e65	e75	e85
US, Males	76.456	75.9281	72.032	62.1384	52.6979	43.6093	34.587	26.036	18.4502	11.7532	6.48998
US, Females	81.4986	80.9186	77.0116	67.0969	57.334	47.7647	38.37	29.3921	21.0501	13.5091	7.45633
Brazil, Males	72.4489	72.41	68.5735	58.7619	49.8927	41.0385	32.3471	24.2012	16.9401	10.9533	6.53426
Brazil, Females	79.7041	79.5813	75.73	65.8761	56.176	46.5651	37.2052	28.3465	20.1972	13.1601	7.80849
Quarterly Life Expectancies
Q1	e0	e10	e20	e30	e40	e50	e60	e70	e80	e90	e100
Brazil, Males	72.4422	63.6541	54.2112	45.4626	36.655	28.1736	20.4258	13.8202	8.51521	4.97373	2.85331
Brazil, Females	79.6985	70.7832	61.0072	51.3395	41.8426	32.7015	24.136	16.5104	10.244	5.82916	3.05628
	e0	e1	e5	e15	e25	e35	e45	e55	e65	e75	e85
US, Males	76.408	75.8798	71.9837	62.09	52.6493	43.5607	34.5397	25.9916	18.4101	11.7197	6.46409
US, Females	81.457	80.8767	76.9697	67.055	57.2921	47.7231	38.3292	29.3529	21.0139	13.4771	7.4288
Brazil*, Males	72.4429	72.404	68.5675	58.7558	49.8866	41.0324	32.3411	24.1955	16.9349	10.9487	6.53035
Brazil*, Females	79.6983	79.5753	75.724	65.8702	56.17	46.5592	37.1994	28.3409	20.192	13.1553	7.804
Q2	e0	e10	e20	e30	e40	e50	e60	e70	e80	e90	e100
Brazil, Males	70.215	61.3988	51.9634	43.1929	34.4157	26.0304	18.4444	12.1118	7.12871	3.80482	2.45545
Brazil, Females	77.7463	68.8151	59.0619	49.4179	39.9743	30.9238	22.5059	15.1369	9.16515	5.01367	2.72206
	e0	e1	e5	e15	e25	e35	e45	e55	e65	e75	e85
US, Males	74.5343	73.9959	70.0978	60.2025	50.7538	41.6685	32.6987	24.2751	16.8739	10.4484	5.51432
US, Females	79.8337	79.2458	75.3374	65.4219	55.6608	46.1036	36.7416	27.835	19.6226	12.2653	6.40726
Brazil*, Males	70.404	70.3398	66.4993	56.6832	47.7836	38.9252	30.2806	22.2625	15.1889	9.43181	5.30391
Brazil*, Females	77.7125	77.5687	73.7142	63.8577	54.1581	44.5645	35.2441	26.4673	18.4579	11.5871	6.38251
Q3	e0	e10	e20	e30	e40	e50	e60	e70	e80	e90	e100
Brazil, Males	69.5396	60.7151	51.2828	42.5064	33.7404	25.3869	17.8523	11.6012	6.70384	3.41802	2.3427
Brazil, Females	77.1327	68.1967	58.4513	48.8153	39.3894	30.3686	21.9982	14.7095	8.82567	4.7452	2.62305
	e0	e1	e5	e15	e25	e35	e45	e55	e65	e75	e85
US, Males	75.2026	74.6678	70.7704	60.8756	51.4296	42.3426	33.3534	24.8836	17.4157	10.8934	5.83939
US, Females	80.4121	79.8269	75.919	66.0038	56.2419	46.6801	37.306	28.3731	20.1132	12.6892	6.75943
Brazil*, Males	69.7944	69.7228	65.8811	56.0638	47.1555	38.2973	29.6695	21.6945	14.6825	8.99996	4.9801
Brazil*, Females	77.1281	76.9781	73.1228	63.2656	53.5665	43.9792	34.6726	25.9242	17.9626	11.1494	6.00389
Q4	e0	e10	e20	e30	e40	e50	e60	e70	e80	e90	e100
Brazil, Males	70.5885	61.7769	52.34	43.5729	34.79	26.3876	18.7736	12.3957	7.3626	4.01156	2.51936
Brazil, Females	78.0813	69.1528	59.3955	49.7473	40.2942	31.2277	22.784	15.3711	9.3504	5.15755	2.77732
	e0	e1	e5	e15	e25	e35	e45	e55	e65	e75	e85
US, Males	74.3598	73.8206	69.9222	60.0268	50.5774	41.4926	32.5282	24.117	16.7336	10.3337	5.43198
US, Females	79.6828	79.0942	75.1857	65.2701	55.5092	45.9533	36.5947	27.6952	19.4955	12.1562	6.31764
Brazil*, Males	70.7386	70.6786	66.8387	57.0233	48.1285	39.2703	30.617	22.5762	15.4698	9.67274	5.48994
Brazil*, Females	78.0351	77.8946	74.0406	64.1846	54.4847	44.8879	35.5603	26.7687	18.7343	11.8333	6.59939
2020 MUL per Excess Death in Interval
age_group	Under 10 years	10-19 years	20-29 years	30-39 years	40-49 years	50-59 years	60-69 years	70-79 years	80-89 years	90-99 years	100 years and over
Brazil, Males	80.472	62.6589	49.2845	40.1732	31.1673	22.6785	14.9222	8.48442	3.68188	1.03829	2.8545
Brazil, Females	87.879	71.0594	55.7708	45.7756	36.1253	27.1291	18.5548	10.9735	5.11415	1.46405	3.05725
	Under 1 year	1-4 years	5-14 years	15-24 years	25-34 years	35-44 years	45-54 years	55-64 years	65-74 years	75-84 years	85 years and over
US, Males	76.3922	74.3315	66.6043	55.953	47.494	38.3157	28.91	20.5129	12.9925	6.39833	6.48998
US, Females	81.433	79.4161	71.8852	61.193	51.829	42.2887	32.6874	23.8603	15.4199	7.94818	7.45633
Brazil, Males	72.3678	70.8001	63.2862	52.9867	44.773	35.6976	26.8245	18.6792	11.605	5.8112	6.53426
Brazil, Females	79.6193	78.0873	70.1556	60.4385	50.6085	40.9901	31.5988	22.6724	14.6233	7.77636	7.80849
Quarterly MUL per Death in Interval
Q1	Under 10 years	10-19 years	20-29 years	30-39 years	40-49 years	50-59 years	60-69 years	70-79 years	80-89 years	90-99 years
Brazil, Males	1.59004e-06	2.08823e-06	4.75019e-06	1.51055e-05	3.87592e-05	9.30703e-05	0.000240808	0.000559352	0.00119201	0.00214954
Brazil, Females	1.65196e-06	2.58209e-06	3.99232e-06	9.57945e-06	2.1106e-05	5.07742e-05	0.000132243	0.000296034	0.00066739	0.00130588
	Under 1 year	1-4 years	5-14 years	15-24 years	25-34 years	35-44 years	45-54 years	55-64 years	65-74 years	75-84 years
US, Males	2.09606e-07	2.2753e-07	1.13485e-06	8.84419e-06	4.71929e-05	0.000144637	0.000376773	0.000908313	0.00217092	0.0054169
US, Females	9.80831e-08	1.85335e-07	9.58022e-07	6.43245e-06	2.61075e-05	6.98772e-05	0.000184755	0.000492358	0.00117964	0.00326789
Brazil*, Males	3.03325e-08	3.35148e-08	1.73257e-07	1.44904e-06	7.10602e-06	2.11834e-05	5.7647e-05	0.000134218	0.000326824	0.000821419
Brazil*, Females	1.41751e-08	2.75463e-08	1.28885e-07	1.06113e-06	3.81473e-06	1.01259e-05	2.7834e-05	7.06056e-05	0.000176222	0.000497206
Q2	Under 10 years	10-19 years	20-29 years	30-39 years	40-49 years	50-59 years	60-69 years	70-79 years	80-89 years	90-99 years
Brazil, Males	0.000617281	0.000810745	0.00184429	0.00586651	0.0150633	0.0362257	0.094108	0.220244	0.47384	0.855909
Brazil, Females	0.000641322	0.00100247	0.00155003	0.00371987	0.00819875	0.01974	0.0515323	0.115858	0.263046	0.516768
	Under 1 year	1-4 years	5-14 years	15-24 years	25-34 years	35-44 years	45-54 years	55-64 years	65-74 years	75-84 years
US, Males	9.25932e-06	1.00511e-05	5.01319e-05	0.000390703	0.00208503	0.0063921	0.0166646	0.0402394	0.0965336	0.242898
US, Females	4.3328e-06	8.18714e-06	4.23205e-05	0.000284158	0.00115339	0.00308749	0.0081665	0.0217839	0.0523078	0.145778
Brazil*, Males	1.17754e-05	1.30108e-05	6.72606e-05	0.000562557	0.00275915	0.00822842	0.0224159	0.0523019	0.127964	0.324971
Brazil*, Females	5.50295e-06	1.06938e-05	5.00346e-05	0.000411955	0.00148108	0.00393215	0.0108142	0.0274668	0.0687517	0.195478
Q3	Under 10 years	10-19 years	20-29 years	30-39 years	40-49 years	50-59 years	60-69 years	70-79 years	80-89 years	90-99 years
Brazil, Males	0.000829794	0.00108989	0.00247932	0.00788725	0.0202567	0.0487409	0.126795	0.297496	0.642003	1.15975
Brazil, Females	0.000862112	0.00134762	0.00208372	0.00500096	0.0110237	0.0265492	0.0693631	0.156176	0.355424	0.699046
	Under 1 year	1-4 years	5-14 years	15-24 years	25-34 years	35-44 years	45-54 years	55-64 years	65-74 years	75-84 years
US, Males	5.83055e-06	6.32912e-06	3.15678e-05	0.000246021	0.00131286	0.00402441	0.0104887	0.0253112	0.0606357	0.152094
US, Females	2.72835e-06	5.15541e-06	2.6649e-05	0.000178932	0.000726262	0.00194402	0.00514122	0.0137091	0.032891	0.0914574
Brazil*, Males	1.58418e-05	1.75038e-05	9.04877e-05	0.000756834	0.0037122	0.0110721	0.0301739	0.0704548	0.172659	0.44
Brazil*, Females	7.40328e-06	1.43866e-05	6.7313e-05	0.00055422	0.00199262	0.00529057	0.0145528	0.0369784	0.0926519	0.264121
Q4	Under 10 years	10-19 years	20-29 years	30-39 years	40-49 years	50-59 years	60-69 years	70-79 years	80-89 years	90-99 years
Brazil, Males	0.000505257	0.000663603	0.00150956	0.00480151	0.0123272	0.0296375	0.0769367	0.179814	0.386218	0.697538
Brazil, Females	0.000524935	0.000820535	0.00126871	0.00304465	0.00671009	0.0161533	0.0421514	0.0946932	0.214723	0.42156
	Under 1 year	1-4 years	5-14 years	15-24 years	25-34 years	35-44 years	45-54 years	55-64 years	65-74 years	75-84 years
US, Males	1.01929e-05	1.10645e-05	5.51867e-05	0.000430099	0.00229529	0.00703693	0.0183472	0.0443098	0.106339	0.267797
US, Females	4.76968e-06	9.01265e-06	4.65877e-05	0.00031281	0.0012697	0.00339888	0.0089905	0.0239842	0.0576044	0.160637
Brazil*, Males	9.65635e-06	1.06694e-05	5.51565e-05	0.000461317	0.00226254	0.00674694	0.0183766	0.0428606	0.104775	0.265595
Brazil*, Females	4.51265e-06	8.76935e-06	4.10305e-05	0.000337818	0.00121452	0.00322436	0.00886682	0.0225155	0.0563289	0.159937
Quarterly MUL contribution from All Deaths
Q1	Under 10 years	10-19 years	20-29 years	30-39 years	40-49 years	50-59 years	60-69 years	70-79 years	80-89 years	90-99 years	100 years and over	Sum	MUL	PAYLL	Q1	Both sexes
Brazil, Males	0.010654	0.0346383	0.0400038	0.111344	0.195096	0.279409	0.328898	0.227121	0.102221	0.0251815	0.000593935	1.35516	0.00676041	14.8864	Sum	MUL	PAYLL
Brazil, Females	0.0113379	0.0328457	0.0395496	0.0858115	0.134485	0.200338	0.258976	0.196528	0.106398	0.0320941	0.00122717	1.09959	0.00697584	16.1785	2.45475	0.00685524	15.4387
	Under 1 year	1-4 years	5-14 years	15-24 years	25-34 years	35-44 years	45-54 years	55-64 years	65-74 years	75-84 years	85 years and over				Ratio */actual	0.913537	0.921493
US, Males	0.0175066	0.00705368	0.0173821	0.143838	0.559288	1.2412	2.57732	4.42196	4.98827	3.31717	2.44481	19.7358	0.0504454	12.771	Sum	MUL	PAYLL
US, Females	0.00836659	0.00565216	0.0142122	0.1026	0.347251	0.68532	1.42989	2.85943	3.67463	3.02923	3.93292	16.0895	0.0442521	12.3325	35.8253	0.0474622	12.5703
Brazil*, Males	0.00176754	0.000737173	0.00175618	0.0154335	0.0560511	0.133197	0.225514	0.286575	0.255264	0.158585	0.0937238	1.2286	0.00611224	14.2297	Sum	MUL	PAYLL
Brazil*, Females	0.000870493	0.00060846	0.00147717	0.0115578	0.0370531	0.0784817	0.13828	0.209081	0.21283	0.168463	0.174727	1.03343	0.00645109	14.223	2.26203	0.00626252	14.2266
Q2	Under 10 years	10-19 years	20-29 years	30-39 years	40-49 years	50-59 years	60-69 years	70-79 years	80-89 years	90-99 years	100 years and over	Sum	MUL	PAYLL	Q2	Both sexes
Brazil, Males	4.13601	13.4471	15.5304	43.2312	75.7748	108.643	128.485	90.3496	43.2347	11.5281	0.230563	534.591	2.27007	15.1271	Sum	MUL	PAYLL
Brazil, Females	4.40153	12.7512	15.354	33.3156	52.2203	77.8298	100.817	77.0873	43.0727	13.8983	0.476388	431.224	2.34614	16.3435	965.815	2.30342	15.6471
	Under 1 year	1-4 years	5-14 years	15-24 years	25-34 years	35-44 years	45-54 years	55-64 years	65-74 years	75-84 years	85 years and over				Ratio */actual	0.909356	0.915969
US, Males	0.773348	0.311595	0.767851	6.35404	24.7074	54.8385	113.916	195.713	221.945	151.462	107.982	878.772	1.92116	12.8736	Sum	MUL	PAYLL
US, Females	0.369592	0.249683	0.627821	4.53233	15.3401	30.276	63.1805	126.427	162.863	136.106	173.714	713.686	1.70167	12.3842	1592.46	1.81617	12.6496
Brazil*, Males	0.686178	0.286178	0.681769	5.99151	21.761	51.7204	87.62	111.564	100.173	64.5455	36.3837	481.413	2.0554	14.3627	Sum	MUL	PAYLL
Brazil*, Females	0.337934	0.236211	0.573454	4.4869	14.3848	30.4703	53.7002	81.2658	83.0109	66.9468	67.8297	403.243	2.14345	14.296	884.656	2.09462	14.3322
Q3	Under 10 years	10-19 years	20-29 years	30-39 years	40-49 years	50-59 years	60-69 years	70-79 years	80-89 years	90-99 years	100 years and over	Sum	MUL	PAYLL	Q3	Both sexes
Brazil, Males	5.55988	18.0763	20.8769	58.1135	101.861	146.066	172.911	122.184	59.5082	16.176	0.305526	721.638	2.92085	15.2278	Sum	MUL	PAYLL
Brazil, Females	5.91681	17.1408	20.6396	44.7843	70.1965	104.627	135.575	103.86	58.5671	19.2554	0.633942	581.196	3.01937	16.4149	1302.83	2.964	15.7355
	Under 1 year	1-4 years	5-14 years	15-24 years	25-34 years	35-44 years	45-54 years	55-64 years	65-74 years	75-84 years	85 years and over				Ratio */actual	0.908333	0.914306
US, Males	0.486972	0.19621	0.483513	4.00108	15.5576	34.5271	71.7035	123.094	139.225	93.9321	67.5325	550.74	1.27725	12.8487	Sum	MUL	PAYLL
US, Females	0.23273	0.157224	0.395336	2.85398	9.65938	19.0635	39.777	79.564	102.363	85.0113	108.787	447.865	1.12764	12.3769	998.605	1.20552	12.6327
Brazil*, Males	0.923128	0.385003	0.917202	8.06052	29.2754	69.5803	117.882	150.147	135.082	87.9433	48.5136	648.71	2.64614	14.4275	Sum	MUL	PAYLL
Brazil*, Females	0.454631	0.31778	0.771484	6.03634	19.3522	40.9921	72.244	109.34	111.771	90.5989	90.6005	542.479	2.74966	14.3389	1191.19	2.6923	14.387
Q4	Under 10 years	10-19 years	20-29 years	30-39 years	40-49 years	50-59 years	60-69 years	70-79 years	80-89 years	90-99 years	100 years and over	Sum	MUL	PAYLL	Q4	Both sexes
Brazil, Males	3.38539	11.0064	12.7114	35.3796	61.9936	88.8162	104.786	73.2049	34.4413	8.9765	0.182476	434.884	1.90742	15.1209	Sum	MUL	PAYLL
Brazil, Females	3.60272	10.4368	12.567	27.2665	42.7321	63.6636	82.3652	62.7835	34.7545	11.0159	0.380783	351.569	1.97194	16.3455	786.453	1.93573	15.6449
	Under 1 year	1-4 years	5-14 years	15-24 years	25-34 years	35-44 years	45-54 years	55-64 years	65-74 years	75-84 years	85 years and over				Ratio */actual	0.911355	0.917514
US, Males	0.851318	0.343013	0.845273	6.99466	27.1978	60.3621	125.37	215.331	244.075	166.564	117.553	965.488	2.08867	12.9073	Sum	MUL	PAYLL
US, Females	0.406857	0.274858	0.691124	4.9893	16.8865	33.3271	69.542	139.132	179.17	149.681	189.523	783.623	1.85129	12.4096	1749.11	1.9752	12.6795
Brazil*, Males	0.562687	0.234678	0.559079	4.91321	17.8435	42.4024	71.7989	91.3141	81.7155	52.0496	29.2183	392.612	1.72937	14.3805	Sum	MUL	PAYLL
Brazil*, Females	0.277119	0.193702	0.470256	3.67941	11.7957	24.9839	44.021	66.5769	67.8893	54.3879	54.6939	328.969	1.80752	14.3234	721.581	1.76414	14.3544
