# Supplementary material for: The Mean Unfulfilled Lifespan (MUL): A new indicator of the impact of mortality shocks on the individual lifespan, with application to mortality reversals induced by COVID-19
Source: PLoS One. 2021 Jul 27;16(7):e0254925. doi: 10.1371/journal.pone.0254925 (PMC8315782; doi:10.1371/journal.pone.0254925)
Supplement: S3 File — Sensitivity analysis using actual age distribution for the Netherlands. (XLSX) [file pone.0254925.s004.xlsx]

## Sheet: Sensitivity_Netherlands
Quarterly Number of COVID-19 Deaths
date	2020-03-31	2020-07-03	2020-10-02	2021-01-01	2021-03-31		1-tbar
Netherlands	1039	6132	6470	11525	16657	19403.5	0.4209
US	2850	128740	207789	345737	550996	512248	0.370403
Year-End Distribution of COVDI-19 Deaths			National Institute for Public Health and the Environment					https://www.rivm.nl/coronavirus-covid-19
age_group	Under 5 years	5-9 years	10-14 years	15-19 years	20-24 years	25-29 years	30-34 years	35-39 years	40-44 years	45-49 years	50-54 years	55-59 years	60-64 years	65-69 years	70-74 years	75-79 years	80-84 years	85-89 years	90-94 years	95 years and over
NDL, Males	0	0	0	2	1	4	4	10	12	26	56	102	176	350	681	1124	1376	1378	668	171		11212
NDL, Females	0	0	0	0	0	0	2	5	1	21	36	45	92	182	382	608	988	1240	996	473		1.02792
	Under 1 year	1-4 years	5-14 years	15-24 years	25-34 years	35-44 years	45-54 years	55-64 years	65-74 years	75-84 years	85 years and over
NDL, Males	0	0	0	3	8	22	82	278	1031	2500	2217		11212
NDL, Females	0	0	0	0	2	6	57	137	564	1596	2709		1.02792
US, Males	29	12	33	325	1488	4091	11237	26962	46839	55606	48229		359345
US, Females	13	9	25	212	847	2048	5522	15069	29564	43733	67452		0.962131
Mid-2020 Population Distribution
age_group	Under 5 years	5-9 years	10-14 years	15-19 years	20-24 years	25-29 years	30-34 years	35-39 years	40-44 years	45-49 years	50-54 years	55-59 years	60-64 years	65-69 years	70-74 years	75-79 years	80-84 years	85-89 years	90-94 years	95 years and over
NDL, Males	440.38	458.893	481.729	521.581	522.344	548.471	545.558	515.17	503.787	572.54	639.652	630.637	562.407	494.644	464.156	301.906	192.588	100.68	33.241	6.781
NDL, Females	418.52	434.97	455.971	494.411	498.403	528.262	531.58	505.223	501.135	573.974	634.06	619.723	562.55	509.9	488.293	337.169	245.836	161.076	73.454	23.218
	Under 1 year	1-4 years	5-14 years	15-24 years	25-34 years	35-44 years	45-54 years	55-64 years	65-74 years	75-84 years	85 years and over
NDL, Males	86.376	354.004	940.622	1043.93	1094.03	1018.96	1212.19	1193.04	958.8	494.494	140.702
NDL, Females	82.173	336.347	890.941	992.814	1059.84	1006.36	1208.03	1182.27	998.193	583.005	257.748
US, Males	2039.37	8015.69	21023.9	22157.1	23847	20977.5	20288.6	20752	15110.8	7132.61	2441.59		0	0	0	3.08067	8.21512	22.5916	84.2056	285.483	1058.86	2568.84	2281.75
US, Females	1951.45	7669.82	20110.7	21344.6	23040.8	20932.9	20343	21459.5	17063.1	9056.33	4244.4		0	0	0	0	2.05378	6.16134	58.533	140.686	579.206	1639.47	2785.86
2020 Age-Specific Death Rates
age_group	5m0	5m5	5m10	5m15	5m0	5m25	5m30	5m35	5m40	5m45	5m50	5m55	5m60	5m65	5m70	5m75	5m80	5m85	5m90	m95+
NDL, Males	0.000573357	5.41749e-05	8.33538e-05	0.000234706	0.000349751	0.000349924	0.00042689	0.000617655	0.00102886	0.00182369	0.00315231	0.00517968	0.00845096	0.0133073	0.0219944	0.0379814	0.0678117	0.121278	0.213156	0.352482
NDL, Females	0.00052393	4.62124e-05	6.59919e-05	0.000123853	0.000162821	0.00020121	0.00030733	0.000471209	0.000799734	0.00136097	0.00211454	0.0031443	0.00488557	0.0077624	0.0136577	0.0257616	0.0511498	0.0997511	0.184305	0.326727
	1m0	4m1	10m5	10m15	10m25	10m35	10m45	10m55	10m65	10m75	m85+
NDL, Males	0.0024351	0.000107756	6.8762e-05	0.000292185	0.00038837	0.000822846	0.00248393	0.00678789	0.0174635	0.050987	0.16617		0.0639161	0.0320037	0.0930996	0.848033	3.84336	10.2589	26.3026	55.9052	69.508	3.609	-164.358
NDL, Females	0.00221406	0.000101228	5.61009e-05	0.00014333	0.000254237	0.000635217	0.00173614	0.00400634	0.0106336	0.0372836	0.148575		0.0290777	0.0232766	0.0552827	0.555063	2.18616	5.10744	13.3229	34.0675	56.4929	41.6774	-159.623
2020 Age-Specific Survival Probabilities
age_group	5p0	5p5	5p10	5p15	5p20	5p25	5p30	5p35	5p40	5p45	5p50	5p55	5p60	5p65	5p70	5p75	5p80	5p85	5p90
NDL, Males	0.997141	0.999729	0.999583	0.998827	0.998253	0.998252	0.997868	0.996916	0.994868	0.990919	0.984352	0.974407	0.958558	0.935463	0.895381	0.825616	0.708402	0.53539	0.326822
NDL, Females	0.997387	0.999769	0.99967	0.999381	0.999186	0.998994	0.998464	0.997647	0.996009	0.993216	0.989479	0.984393	0.975846	0.961869	0.933772	0.878331	0.771423	0.598921	0.380966
	1p0	4p1	10p5	10p15	10p25	10p35	10p45	10p55	10p65	10p75
NDL, Males	0.997571	0.999569	0.999313	0.997082	0.996123	0.9918	0.975413	0.934026	0.837596	0.584868
NDL, Females	0.99779	0.999595	0.999439	0.998568	0.99746	0.993665	0.982767	0.960616	0.898166	0.677564
2020 Age-Specific Covid-Death Rates
age_group	5m0	5m5	5m10	5m15	5m0	5m25	5m30	5m35	5m40	5m45	5m50	5m55	5m60	5m65	5m70	5m75	5m80	5m85	5m90	m95+
NDL, Males	0	0	0	3.94155e-06	1.96789e-06	7.49662e-06	7.53665e-06	1.99531e-05	2.44848e-05	4.66803e-05	8.9995e-05	0.000166268	0.00032172	0.000727555	0.0015091	0.00383312	0.00736702	0.0141528	0.0208378	0.0262074
NDL, Females	0	0	0	0	0	0	3.86741e-06	1.01729e-05	2.05118e-06	3.7609e-05	5.83634e-05	7.46425e-05	0.000168118	0.000366954	0.000804429	0.00185504	0.00413833	0.00793958	0.0140203	0.0211271
	1m0	4m1	10m5	10m15	10m25	10m35	10m45	10m55	10m65	10m75	m85+
NDL, Males	0	0	0	2.954e-06	7.51658e-06	2.21936e-05	6.95365e-05	0.000239547	0.00110584	0.0052082	0.0163078
NDL, Females	0	0	0	0	1.93976e-06	6.12855e-06	4.85023e-05	0.000119119	0.000580936	0.0028173	0.010853
US, Males	1.36816e-05	1.44037e-06	1.5102e-06	1.41126e-05	6.00363e-05	0.000187647	0.000532988	0.00125063	0.00298562	0.0075217	0.0191399
US, Females	6.40946e-06	1.12899e-06	1.19604e-06	9.55616e-06	3.53692e-05	9.41346e-05	0.000261191	0.000675785	0.00166805	0.00465414	0.0153773
Q1 Distribution of No-Covid Deaths
age_group	Under 5 years	5-9 years	10-14 years	15-19 years	20-24 years	25-29 years	30-34 years	35-39 years	40-44 years	45-49 years	50-54 years	55-59 years	60-64 years	65-69 years	70-74 years	75-79 years	80-84 years	85-89 years	90-94 years	95 years and over
NDL, Males	0.0631238	0.00621512	0.0100385	0.0306045	0.0456726	0.0479808	0.0582233	0.0795493	0.129582	0.261033	0.504095	0.816625	1.18822	1.64559	2.55221	2.8667	3.26493	3.05257	1.77138	0.597544
NDL, Females	0.0548188	0.00502526	0.0075226	0.0153086	0.0202876	0.0265729	0.0408426	0.0595164	0.100194	0.195291	0.335186	0.487148	0.687095	0.989512	1.66724	2.1715	3.14362	4.01688	3.38449	1.89649
	Under 1 year	1-4 years	5-14 years	15-24 years	25-34 years	35-44 years	45-54 years	55-64 years	65-74 years	75-84 years	85 years and over
NDL, Males	0.0525837	0.00953652	0.0161698	0.0762548	0.106222	0.209611	0.752751	2.02456	4.186	6.30319	5.84512
NDL, Females	0.045484	0.00851196	0.0124956	0.035575	0.0673628	0.159814	0.524328	1.18415	2.65359	5.43414	9.57373
Q1 Distribution of COVID-19 Deaths
age_group	Under 5 years	5-9 years	10-14 years	15-19 years	20-24 years	25-29 years	30-34 years	35-39 years	40-44 years	45-49 years	50-54 years	55-59 years	60-64 years	65-69 years	70-74 years	75-79 years	80-84 years	85-89 years	90-94 years	95 years and over
NDL, Males	0	0	0	0.184692	0.0923458	0.369384	0.369384	0.923465	1.10816	2.40104	5.17156	9.41992	16.255	32.3309	62.9274	103.964	127.462	128.01	62.228	15.9653	0	0	0	0	0.000513959	0.000256979	0.00102792	0.00102792	0.00256981	0.00308378	0.00668159	0.0143914	0.0262137	0.0452345	0.0899702	0.175114	0.289311	0.3547	0.356227	0.173168	0.0444282
NDL, Females	0	0	0	0	0	0	0.184692	0.461731	0.0923458	1.93929	3.32453	4.15569	8.49641	16.8095	35.288	56.19	91.3965	114.891	92.5191	44.0679	1039	0	0	0	0	0	0	0.000513959	0.0012849	0.000256979	0.00539665	0.00925148	0.0115644	0.0236438	0.0467774	0.0981993	0.156365	0.254338	0.319719	0.257462	0.122632
	Under 1 year	1-4 years	5-14 years	15-24 years	25-34 years	35-44 years	45-54 years	55-64 years	65-74 years	75-84 years	85 years and over
NDL, Males	0	0	0	0.277126	0.739003	2.03227	7.57498	25.6829	95.283	231.444	206.201										0	0	0	0	0.000770938	0.00205584	0.00565359	0.0210729	0.0714474	0.265069	0.643856	0.573633
NDL, Females	0	0	0	0	0.18475	0.554252	5.26549	12.656	52.1123	147.605	251.387										1039	0	0	0	0	0.000513959	0.00154188	0.0146481	0.0352079	0.144972	0.410625	0.699337
NDL*, Males	0.0576783	0.0248865	0.0693316	0.719048	3.2057	9.33207	31.5333	72.8226	139.715	181.534	131.438											0.000295442	0.000127474	0.000355132	0.00368313	0.0164204	0.047801	0.161521	0.373014	0.715653	0.929858	0.673254
NDL*, Females	0.0257058	0.0185336	0.0520088	0.463055	1.82956	4.62363	15.3999	38.9949	81.265	132.432	193.444										1039	0.000131671	9.49335e-05	0.000266401	0.00237187	0.00937144	0.0236833	0.0788819	0.199741	0.416258	0.678347	0.990867
Q1 Population Exposure to Other Deaths
age_group	Under 5 years	5-9 years	10-14 years	15-19 years	20-24 years	25-29 years	30-34 years	35-39 years	40-44 years	45-49 years	50-54 years	55-59 years	60-64 years	65-69 years	70-74 years	75-79 years	80-84 years	85-89 years	90-94 years	95 years and over
NDL, Males	110.095	114.723	120.432	130.395	130.586	137.118	136.389	128.792	125.947	143.135	159.912	157.658	140.6	123.657	116.031	75.4635	48.1311	25.154	8.30247	1.69325
NDL, Females	104.63	108.743	113.993	123.603	124.601	132.065	132.895	126.306	125.284	143.493	158.515	154.93	140.636	127.473	122.069	84.2852	61.4476	40.2546	18.3519	5.79899
	Under 1 year	1-4 years	5-14 years	15-24 years	25-34 years	35-44 years	45-54 years	55-64 years	65-74 years	75-84 years	85 years and over
NDL, Males	21.594	88.501	235.155	260.981	273.507	254.739	303.047	298.258	239.688	123.595	35.1497
NDL, Females	20.5433	84.0867	222.735	248.204	264.96	251.589	302.008	295.567	249.542	145.733	64.4056
NDL*, Males	21.594	88.501	235.155	260.981	273.507	254.738	303.044	298.252	239.683	123.601	35.1591
NDL*, Females	20.5432	84.0867	222.735	248.203	264.96	251.589	302.007	295.563	249.538	145.735	64.4128
Q1 Distribution of Other Deaths (in thousand)
age_group	Under 5 years	5-9 years	10-14 years	15-19 years	20-24 years	25-29 years	30-34 years	35-39 years	40-44 years	45-49 years	50-54 years	55-59 years	60-64 years	65-69 years	70-74 years	75-79 years	80-84 years	85-89 years	90-94 years	95 years and over
NDL, Males	0.0631238	0.00621512	0.0100385	0.0306045	0.0456726	0.0479807	0.0582233	0.0795492	0.129582	0.261033	0.504093	0.816619	1.1882	1.64554	2.55204	2.86621	3.26385	3.05063	1.76972	0.596841
NDL, Females	0.0548188	0.00502526	0.0075226	0.0153086	0.0202876	0.0265729	0.0408426	0.0595163	0.100194	0.19529	0.335186	0.487146	0.687089	0.989496	1.66718	2.17132	3.14303	4.01544	3.38236	1.89469
	Under 1 year	1-4 years	5-14 years	15-24 years	25-34 years	35-44 years	45-54 years	55-64 years	65-74 years	75-84 years	85 years and over
NDL, Males	0.0525837	0.00953652	0.0161698	0.0762548	0.106222	0.209611	0.752748	2.02454	4.18579	6.30172	5.84083
NDL, Females	0.045484	0.00851196	0.0124956	0.035575	0.0673628	0.159814	0.524327	1.18414	2.65353	5.43345	9.56906
NDL*, Males	0.0525836	0.00953652	0.0161698	0.0762548	0.106222	0.20961	0.752741	2.0245	4.18569	6.30204	5.84239
NDL*, Females	0.045484	0.00851196	0.0124956	0.035575	0.0673627	0.159813	0.524324	1.18413	2.65349	5.43352	9.57013
Q1 Distribution of Excess Deaths (in thousand)
age_group	Under 5 years	5-9 years	10-14 years	15-19 years	20-24 years	25-29 years	30-34 years	35-39 years	40-44 years	45-49 years	50-54 years	55-59 years	60-64 years	65-69 years	70-74 years	75-79 years	80-84 years	85-89 years	90-94 years	95 years and over
NDL, Males	0	0	0	0.000184686	9.23418e-05	0.000369368	0.000369364	0.000923394	0.00110802	0.00240049	0.00516952	0.00941382	0.0162379	0.0322771	0.0627544	0.10347	0.126381	0.12607	0.06057	0.0152619
NDL, Females	0	0	0	0	0	0	0.000184685	0.000461703	9.23366e-05	0.00193896	0.00332365	0.00415406	0.00849122	0.0167932	0.0352278	0.0560091	0.0908121	0.113459	0.0903876	0.0422682
	Under 1 year	1-4 years	5-14 years	15-24 years	25-34 years	35-44 years	45-54 years	55-64 years	65-74 years	75-84 years	85 years and over
NDL, Males	0	0	0	0.000277115	0.000738967	0.00203206	0.00757263	0.0256611	0.095075	0.229969	0.201918
NDL, Females	0	0	0	0	0.000184744	0.000554208	0.00526434	0.0126497	0.052043	0.146918	0.246718
NDL*, Males	5.76607e-05	2.48862e-05	6.9331e-05	0.000719022	0.00320555	0.00933111	0.0315235	0.0727608	0.13941	0.180377	0.128708
NDL*, Females	2.56987e-05	1.85334e-05	5.20084e-05	0.000463047	0.0018295	0.00462326	0.0153966	0.0389753	0.0811569	0.131815	0.189852
Q2 Population Exposure to No-Covid Deaths
age_group	Under 5 years	5-9 years	10-14 years	15-19 years	20-24 years	25-29 years	30-34 years	35-39 years	40-44 years	45-49 years	50-54 years	55-59 years	60-64 years	65-69 years	70-74 years	75-79 years	80-84 years	85-89 years	90-94 years	95 years and over
NDL, Males	110.095	114.723	120.432	130.395	130.586	137.118	136.389	128.792	125.946	143.134	159.912	157.657	140.598	123.653	116.023	75.4506	48.1154	25.1385	8.29511	1.69143
NDL, Females	104.63	108.743	113.993	123.603	124.601	132.065	132.895	126.306	125.284	143.493	158.514	154.93	140.635	127.471	122.064	84.2782	61.4363	40.2406	18.3409	5.79393
	Under 1 year	1-4 years	5-14 years	15-24 years	25-34 years	35-44 years	45-54 years	55-64 years	65-74 years	75-84 years	85 years and over
NDL, Males	21.594	88.501	235.155	260.981	273.507	254.739	303.046	298.255	239.676	123.566	35.125
NDL, Females	20.5433	84.0867	222.735	248.204	264.96	251.589	302.007	295.565	249.535	145.715	64.3753
NDL*, Males	21.594	88.501	235.155	260.981	273.506	254.737	303.04	298.243	239.665	123.578	35.1433
NDL*, Females	20.5432	84.0867	222.735	248.203	264.96	251.588	302.005	295.559	249.528	145.718	64.3895
Q2 Distribution of No-Covid Deaths
age_group	Under 5 years	5-9 years	10-14 years	15-19 years	20-24 years	25-29 years	30-34 years	35-39 years	40-44 years	45-49 years	50-54 years	55-59 years	60-64 years	65-69 years	70-74 years	75-79 years	80-84 years	85-89 years	90-94 years	95 years and over
NDL, Males	0.0631238	0.00621512	0.0100385	0.0306045	0.0456726	0.0479807	0.0582233	0.0795491	0.129581	0.261032	0.504091	0.816613	1.18819	1.64549	2.55187	2.86572	3.26279	3.04875	1.76815	0.5962
NDL, Females	0.0548188	0.00502526	0.0075226	0.0153086	0.0202876	0.0265729	0.0408426	0.0595163	0.100194	0.19529	0.335185	0.487145	0.687084	0.98948	1.66712	2.17114	3.14245	4.01405	3.38032	1.89304
	Under 1 year	1-4 years	5-14 years	15-24 years	25-34 years	35-44 years	45-54 years	55-64 years	65-74 years	75-84 years	85 years and over
NDL, Males	0.0525837	0.00953652	0.0161698	0.0762548	0.106222	0.209611	0.752746	2.02452	4.18558	6.30026	5.83673
NDL, Females	0.045484	0.00851196	0.0124956	0.035575	0.0673628	0.159814	0.524325	1.18413	2.65346	5.43277	9.56456
NDL*, Males	0.0525836	0.00953652	0.0161698	0.0762548	0.106222	0.209609	0.752731	2.02444	4.18539	6.30089	5.83977
NDL*, Females	0.045484	0.00851196	0.0124956	0.0355749	0.0673627	0.159813	0.524321	1.18411	2.65338	5.43291	9.56667
Q2 Distribution of COVID-19 Deaths
age_group	Under 5 years	5-9 years	10-14 years	15-19 years	20-24 years	25-29 years	30-34 years	35-39 years	40-44 years	45-49 years	50-54 years	55-59 years	60-64 years	65-69 years	70-74 years	75-79 years	80-84 years	85-89 years	90-94 years	95 years and over
NDL, Males	0	0	0	0.905991	0.452995	1.81198	1.81198	4.52998	5.43598	11.7781	25.3685	46.208	79.7356	158.586	308.644	509.813	624.844	627.159	304.698	78.1403	0	0	0	0	0.000513959	0.000256979	0.00102792	0.00102792	0.00256981	0.00308377	0.00668156	0.0143913	0.0262133	0.0452331	0.0899644	0.17509	0.289211	0.354467	0.355781	0.172852	0.0443282
NDL, Females	0	0	0	0	0	0	0.905991	2.26498	0.452995	9.51301	16.3081	20.3853	41.6779	82.4551	173.09	275.59	448.173	563.194	453.287	215.778	5093	0	0	0	0	0	0	0.000513959	0.0012849	0.000256979	0.00539663	0.00925143	0.0115643	0.0236434	0.0467759	0.0981922	0.156339	0.254244	0.319494	0.257145	0.122409
	Under 1 year	1-4 years	5-14 years	15-24 years	25-34 years	35-44 years	45-54 years	55-64 years	65-74 years	75-84 years	85 years and over
NDL, Males	0	0	0	1.35912	3.62432	9.96692	37.15	125.955	467.254	1134.55	1010.36										0	0	0	0	0.000770938	0.00205584	0.00565358	0.0210728	0.0714459	0.265043	0.643557	0.573109
NDL, Females	0	0	0	0	0.906078	2.71824	25.8236	62.0687	255.563	723.725	1231.98										5093	0	0	0	0	0.000513959	0.00154188	0.014648	0.0352075	0.144964	0.410522	0.698821
NDL*, Males	0.282836	0.122035	0.33998	3.52598	15.7197	45.7611	154.625	357.077	685.019	889.86	643.939											0.000295441	0.000127474	0.000355132	0.00368313	0.0164203	0.0478006	0.161517	0.372991	0.715549	0.929519	0.672638
NDL*, Females	0.126053	0.090883	0.255034	2.27067	8.97157	22.6727	75.5153	191.212	398.465	649.257	947.891										5093	0.000131671	9.49334e-05	0.000266401	0.00237187	0.00937142	0.0236832	0.0788809	0.199734	0.416224	0.678193	0.990137
Q2 Population Exposure to Other Deaths
age_group	Under 5 years	5-9 years	10-14 years	15-19 years	20-24 years	25-29 years	30-34 years	35-39 years	40-44 years	45-49 years	50-54 years	55-59 years	60-64 years	65-69 years	70-74 years	75-79 years	80-84 years	85-89 years	90-94 years	95 years and over
NDL, Males	110.095	114.723	120.432	130.395	130.586	137.117	136.389	128.792	125.946	143.133	159.909	157.651	140.588	123.633	115.985	75.3869	48.0373	25.0601	8.25702	1.68167
NDL, Females	104.63	108.743	113.993	123.603	124.601	132.065	132.895	126.305	125.284	143.492	158.512	154.927	140.63	127.46	122.043	84.2438	61.3803	40.1702	18.2842	5.76696
	Under 1 year	1-4 years	5-14 years	15-24 years	25-34 years	35-44 years	45-54 years	55-64 years	65-74 years	75-84 years	85 years and over
NDL, Males	21.594	88.501	235.155	260.981	273.507	254.737	303.041	298.239	239.618	123.424	34.9987
NDL, Females	20.5433	84.0867	222.735	248.204	264.96	251.589	302.004	295.557	249.503	145.624	64.2213
NDL*, Males	21.594	88.501	235.155	260.981	273.504	254.731	303.021	298.198	239.58	123.467	35.0628
NDL*, Females	20.5432	84.0867	222.735	248.203	264.959	251.586	301.995	295.535	249.478	145.637	64.2711
Q2 Distribution of Other Deaths (in thousand)
age_group	Under 5 years	5-9 years	10-14 years	15-19 years	20-24 years	25-29 years	30-34 years	35-39 years	40-44 years	45-49 years	50-54 years	55-59 years	60-64 years	65-69 years	70-74 years	75-79 years	80-84 years	85-89 years	90-94 years	95 years and over
NDL, Males	0.0631238	0.00621512	0.0100385	0.0306045	0.0456726	0.0479806	0.0582232	0.0795488	0.129581	0.261029	0.504081	0.816583	1.1881	1.64522	2.55102	2.8633	3.25749	3.03924	1.76003	0.592757
NDL, Females	0.0548188	0.00502526	0.0075226	0.0153086	0.0202876	0.0265729	0.0408425	0.0595162	0.100194	0.195288	0.33518	0.487137	0.687059	0.9894	1.66682	2.17025	3.13959	4.00702	3.36988	1.88422
	Under 1 year	1-4 years	5-14 years	15-24 years	25-34 years	35-44 years	45-54 years	55-64 years	65-74 years	75-84 years	85 years and over
NDL, Males	0.0525837	0.00953652	0.0161698	0.0762548	0.106222	0.20961	0.752735	2.02441	4.18456	6.29303	5.81574
NDL, Females	0.045484	0.00851196	0.0124956	0.035575	0.0673628	0.159814	0.52432	1.1841	2.65312	5.4294	9.54168
NDL*, Males	0.0525835	0.00953652	0.0161698	0.0762546	0.106221	0.209604	0.752683	2.02414	4.18389	6.29522	5.82639
NDL*, Females	0.045484	0.00851196	0.0124956	0.0355749	0.0673624	0.159811	0.524305	1.18401	2.65285	5.42988	9.54907
Q2 Distribution of Excess Deaths (in thousand)
age_group	Under 5 years	5-9 years	10-14 years	15-19 years	20-24 years	25-29 years	30-34 years	35-39 years	40-44 years	45-49 years	50-54 years	55-59 years	60-64 years	65-69 years	70-74 years	75-79 years	80-84 years	85-89 years	90-94 years	95 years and over
NDL, Males	0	0	0	0.000905965	0.000452975	0.00181191	0.00181189	0.00452963	0.00543528	0.0117754	0.0253585	0.0461781	0.0796514	0.158323	0.307795	0.507393	0.619547	0.617652	0.29658	0.0746975
NDL, Females	0	0	0	0	0	0	0.000905956	0.00226485	0.00045295	0.00951139	0.0163038	0.0203773	0.0416524	0.0823751	0.172795	0.274703	0.445307	0.556172	0.442844	0.206966
	Under 1 year	1-4 years	5-14 years	15-24 years	25-34 years	35-44 years	45-54 years	55-64 years	65-74 years	75-84 years	85 years and over
NDL, Males	0	0	0	0.00135907	0.00362414	0.0099659	0.0371385	0.125848	0.466234	1.12732	0.989369
NDL, Females	0	0	0	0	0.000906049	0.00271802	0.025818	0.0620377	0.255223	0.720352	1.2091
NDL*, Males	0.00028275	0.000122034	0.000339977	0.00352585	0.0157189	0.0457564	0.154577	0.356774	0.683524	0.884188	0.630564
NDL*, Females	0.000126018	9.08818e-05	0.000255033	0.00227063	0.00897129	0.0226709	0.075499	0.191116	0.397935	0.646231	0.930287
Q3 Population Exposure to No-Covid Deaths
age_group	Under 5 years	5-9 years	10-14 years	15-19 years	20-24 years	25-29 years	30-34 years	35-39 years	40-44 years	45-49 years	50-54 years	55-59 years	60-64 years	65-69 years	70-74 years	75-79 years	80-84 years	85-89 years	90-94 years	95 years and over
NDL, Males	110.095	114.723	120.432	130.395	130.586	137.117	136.389	128.791	125.945	143.131	159.905	157.645	140.578	123.613	115.946	75.3238	47.9605	24.9841	8.22096	1.67276
NDL, Females	104.63	108.743	113.993	123.603	124.601	132.065	132.895	126.305	125.284	143.491	158.51	154.925	140.625	127.45	122.021	84.2096	61.325	40.1016	18.2302	5.74219
	Under 1 year	1-4 years	5-14 years	15-24 years	25-34 years	35-44 years	45-54 years	55-64 years	65-74 years	75-84 years	85 years and over
NDL, Males	21.594	88.501	235.155	260.981	273.506	254.736	303.037	298.223	239.56	123.284	34.8777
NDL, Females	20.5433	84.0867	222.735	248.204	264.96	251.589	302.001	295.55	249.471	145.534	64.073
NDL*, Males	21.5939	88.501	235.155	260.98	273.503	254.725	303.001	298.154	239.494	123.357	34.9857
NDL*, Females	20.5432	84.0867	222.735	248.203	264.958	251.583	301.986	295.511	249.428	145.557	64.157
Q3 Distribution of No-Covid Deaths
age_group	Under 5 years	5-9 years	10-14 years	15-19 years	20-24 years	25-29 years	30-34 years	35-39 years	40-44 years	45-49 years	50-54 years	55-59 years	60-64 years	65-69 years	70-74 years	75-79 years	80-84 years	85-89 years	90-94 years	95 years and over
NDL, Males	0.0631238	0.00621512	0.0100385	0.0306045	0.0456726	0.0479806	0.0582231	0.0795484	0.12958	0.261027	0.504071	0.816553	1.18802	1.64496	2.55017	2.8609	3.25229	3.03002	1.75234	0.589617
NDL, Females	0.0548188	0.00502526	0.0075226	0.0153086	0.0202876	0.0265729	0.0408425	0.0595161	0.100194	0.195287	0.335176	0.487129	0.687033	0.98932	1.66653	2.16937	3.13676	4.00018	3.35992	1.87613
	Under 1 year	1-4 years	5-14 years	15-24 years	25-34 years	35-44 years	45-54 years	55-64 years	65-74 years	75-84 years	85 years and over
NDL, Males	0.0525837	0.00953652	0.0161698	0.0762547	0.106222	0.209609	0.752723	2.0243	4.18354	6.28589	5.79563
NDL, Females	0.045484	0.00851196	0.0124956	0.035575	0.0673627	0.159813	0.524314	1.18407	2.65278	5.42605	9.51965
NDL*, Males	0.0525834	0.00953652	0.0161698	0.0762545	0.10622	0.2096	0.752635	2.02383	4.1824	6.28962	5.81357
NDL*, Females	0.0454839	0.00851196	0.0124956	0.0355749	0.0673621	0.15981	0.524288	1.18392	2.65232	5.42689	9.53212
Q3 Distribution of COVID-19 Deaths
age_group	Under 5 years	5-9 years	10-14 years	15-19 years	20-24 years	25-29 years	30-34 years	35-39 years	40-44 years	45-49 years	50-54 years	55-59 years	60-64 years	65-69 years	70-74 years	75-79 years	80-84 years	85-89 years	90-94 years	95 years and over
NDL, Males	0	0	0	0.0603434	0.0301717	0.120687	0.120687	0.301716	0.36206	0.784461	1.6896	3.07746	5.31004	10.5593	20.5436	33.899	41.4837	41.5153	20.113	5.14707	0	0	0	0	0.000513958	0.000256979	0.00102792	0.00102792	0.00256979	0.00308374	0.00668142	0.0143907	0.0262114	0.0452267	0.0899356	0.174974	0.288725	0.353326	0.353595	0.171307	0.0438388
NDL, Females	0	0	0	0	0	0	0.0603434	0.150858	0.0301717	0.633603	1.08617	1.35772	2.77575	5.49103	11.5246	18.3407	29.7965	37.3819	30.0089	14.2436	338	0	0	0	0	0	0	0.000513958	0.00128489	0.000256979	0.00539654	0.00925119	0.011564	0.0236416	0.0467683	0.0981574	0.156212	0.253783	0.31839	0.255593	0.121316
	Under 1 year	1-4 years	5-14 years	15-24 years	25-34 years	35-44 years	45-54 years	55-64 years	65-74 years	75-84 years	85 years and over
NDL, Males	0	0	0	0.0905093	0.241358	0.663733	2.4739	8.38697	31.1013	75.3823	66.7753										0	0	0	0	0.000770937	0.00205583	0.00565353	0.0210721	0.0714383	0.264914	0.642089	0.568776
NDL, Females	0	0	0	0	0.0603395	0.181018	1.71967	4.1332	17.0147	48.1363	81.6395										338	0	0	0	0	0.000513958	0.00154187	0.0146477	0.0352057	0.144927	0.410014	0.695387
NDL*, Males	0.0188054	0.00811399	0.0226049	0.234438	1.04517	3.04246	10.2795	23.7345	45.5136	59.0599	42.6227											0.00029544	0.000127474	0.000355132	0.00368312	0.0164201	0.0477984	0.161496	0.37288	0.715039	0.927857	0.669621
NDL*, Females	0.00838111	0.0060427	0.0169569	0.150974	0.596504	1.50745	5.02061	12.7114	26.4829	43.1205	62.7965										338	0.000131671	9.49334e-05	0.000266401	0.00237187	0.00937134	0.0236826	0.078876	0.199702	0.416058	0.677441	0.986561
Q3 Population Exposure to Other Deaths
age_group	Under 5 years	5-9 years	10-14 years	15-19 years	20-24 years	25-29 years	30-34 years	35-39 years	40-44 years	45-49 years	50-54 years	55-59 years	60-64 years	65-69 years	70-74 years	75-79 years	80-84 years	85-89 years	90-94 years	95 years and over
NDL, Males	110.095	114.723	120.432	130.395	130.586	137.117	136.389	128.791	125.945	143.131	159.905	157.645	140.577	123.612	115.944	75.3195	47.9553	24.9789	8.21845	1.67212
NDL, Females	104.63	108.743	113.993	123.603	124.601	132.065	132.895	126.305	125.284	143.491	158.51	154.924	140.625	127.45	122.02	84.2073	61.3212	40.0969	18.2264	5.74041
	Under 1 year	1-4 years	5-14 years	15-24 years	25-34 years	35-44 years	45-54 years	55-64 years	65-74 years	75-84 years	85 years and over
NDL, Males	21.594	88.501	235.155	260.981	273.506	254.736	303.037	298.222	239.556	123.275	34.8693
NDL, Females	20.5433	84.0867	222.735	248.204	264.96	251.589	302.001	295.549	249.469	145.528	64.0628
NDL*, Males	21.5939	88.501	235.155	260.98	273.502	254.725	303	298.151	239.489	123.35	34.9804
NDL*, Females	20.5432	84.0867	222.735	248.203	264.958	251.582	301.985	295.509	249.425	145.551	64.1491
Q3 Distribution of Other Deaths (in thousand)
age_group	Under 5 years	5-9 years	10-14 years	15-19 years	20-24 years	25-29 years	30-34 years	35-39 years	40-44 years	45-49 years	50-54 years	55-59 years	60-64 years	65-69 years	70-74 years	75-79 years	80-84 years	85-89 years	90-94 years	95 years and over
NDL, Males	0.0631238	0.00621512	0.0100385	0.0306045	0.0456726	0.0479806	0.0582231	0.0795484	0.12958	0.261027	0.50407	0.816551	1.18801	1.64494	2.55012	2.86074	3.25193	3.02939	1.75181	0.58939
NDL, Females	0.0548188	0.00502526	0.0075226	0.0153086	0.0202876	0.0265729	0.0408425	0.059516	0.100194	0.195287	0.335176	0.487128	0.687032	0.989314	1.66651	2.16931	3.13657	3.99971	3.35923	1.87555
	Under 1 year	1-4 years	5-14 years	15-24 years	25-34 years	35-44 years	45-54 years	55-64 years	65-74 years	75-84 years	85 years and over
NDL, Males	0.0525837	0.00953652	0.0161698	0.0762547	0.106222	0.209609	0.752722	2.0243	4.18348	6.28541	5.79424
NDL, Females	0.045484	0.00851196	0.0124956	0.035575	0.0673627	0.159813	0.524314	1.18407	2.65275	5.42583	9.51814
NDL*, Males	0.0525834	0.00953652	0.0161698	0.0762545	0.10622	0.209599	0.752632	2.02381	4.1823	6.28925	5.81269
NDL*, Females	0.0454839	0.00851196	0.0124956	0.0355749	0.0673621	0.159809	0.524287	1.18391	2.65229	5.42669	9.53095
Q3 Distribution of Excess Deaths (in thousand)
age_group	Under 5 years	5-9 years	10-14 years	15-19 years	20-24 years	25-29 years	30-34 years	35-39 years	40-44 years	45-49 years	50-54 years	55-59 years	60-64 years	65-69 years	70-74 years	75-79 years	80-84 years	85-89 years	90-94 years	95 years and over
NDL, Males	0	0	0	6.03416e-05	3.01704e-05	0.000120681	0.00012068	0.000301693	0.000362013	0.000784282	0.00168893	0.00307547	0.00530443	0.0105417	0.0204871	0.0337381	0.0411321	0.040886	0.0195771	0.00492029
NDL, Females	0	0	0	0	0	0	6.03411e-05	0.00015085	3.01687e-05	0.000633496	0.00108589	0.00135718	0.00277405	0.0054857	0.0115049	0.0182817	0.0296059	0.0369158	0.0293176	0.0136618
	Under 1 year	1-4 years	5-14 years	15-24 years	25-34 years	35-44 years	45-54 years	55-64 years	65-74 years	75-84 years	85 years and over
NDL, Males	0	0	0	9.05059e-05	0.000241346	0.000663665	0.00247313	0.00837986	0.0310334	0.0749018	0.0653883
NDL, Females	0	0	0	0	6.03376e-05	0.000181004	0.00171929	0.00413113	0.0169921	0.047912	0.0801233
NDL*, Males	1.87996e-05	8.11388e-06	2.26047e-05	0.000234429	0.00104512	0.00304215	0.0102764	0.0237144	0.0454143	0.0586835	0.0417374
NDL*, Females	8.37879e-06	6.04262e-06	1.69568e-05	0.000150971	0.000596485	0.00150733	0.00501952	0.012705	0.0264477	0.0429195	0.0616302
Q4 Population Exposure to No-Covid Deaths
age_group	Under 5 years	5-9 years	10-14 years	15-19 years	20-24 years	25-29 years	30-34 years	35-39 years	40-44 years	45-49 years	50-54 years	55-59 years	60-64 years	65-69 years	70-74 years	75-79 years	80-84 years	85-89 years	90-94 years	95 years and over
NDL, Males	110.095	114.723	120.432	130.395	130.586	137.117	136.389	128.791	125.945	143.131	159.905	157.645	140.576	123.611	115.941	75.3153	47.9502	24.9738	8.21607	1.67153
NDL, Females	104.63	108.743	113.993	123.603	124.601	132.065	132.895	126.305	125.284	143.49	158.51	154.924	140.624	127.449	122.018	84.205	61.3176	40.0924	18.2229	5.73878
	Under 1 year	1-4 years	5-14 years	15-24 years	25-34 years	35-44 years	45-54 years	55-64 years	65-74 years	75-84 years	85 years and over
NDL, Males	21.594	88.501	235.155	260.981	273.506	254.736	303.036	298.221	239.552	123.265	34.8613
NDL, Females	20.5433	84.0867	222.735	248.204	264.96	251.589	302	295.549	249.467	145.522	64.053
NDL*, Males	21.5939	88.501	235.155	260.98	273.502	254.725	302.999	298.148	239.483	123.343	34.9752
NDL*, Females	20.5432	84.0867	222.735	248.203	264.958	251.582	301.985	295.508	249.422	145.546	64.1416
Q4 Distribution of No-Covid Deaths
age_group	Under 5 years	5-9 years	10-14 years	15-19 years	20-24 years	25-29 years	30-34 years	35-39 years	40-44 years	45-49 years	50-54 years	55-59 years	60-64 years	65-69 years	70-74 years	75-79 years	80-84 years	85-89 years	90-94 years	95 years and over
NDL, Males	0.0631238	0.00621512	0.0100385	0.0306045	0.0456726	0.0479806	0.0582231	0.0795484	0.12958	0.261026	0.50407	0.816549	1.18801	1.64492	2.55006	2.86058	3.25159	3.02878	1.7513	0.589184
NDL, Females	0.0548188	0.00502526	0.0075226	0.0153086	0.0202876	0.0265729	0.0408425	0.059516	0.100194	0.195286	0.335176	0.487128	0.68703	0.989309	1.66649	2.16925	3.13638	3.99926	3.35857	1.87501
	Under 1 year	1-4 years	5-14 years	15-24 years	25-34 years	35-44 years	45-54 years	55-64 years	65-74 years	75-84 years	85 years and over
NDL, Males	0.0525837	0.00953652	0.0161698	0.0762547	0.106222	0.209608	0.752721	2.02429	4.18341	6.28494	5.79291
NDL, Females	0.045484	0.00851196	0.0124956	0.035575	0.0673627	0.159813	0.524313	1.18407	2.65273	5.42561	9.51668
NDL*, Males	0.0525834	0.00953652	0.0161698	0.0762545	0.10622	0.209599	0.752629	2.02379	4.1822	6.28887	5.81184
NDL*, Females	0.0454839	0.00851196	0.0124956	0.0355749	0.0673621	0.159809	0.524286	1.1839	2.65225	5.42649	9.52983
Q4 Distribution of COVID-19 Deaths
age_group	Under 5 years	5-9 years	10-14 years	15-19 years	20-24 years	25-29 years	30-34 years	35-39 years	40-44 years	45-49 years	50-54 years	55-59 years	60-64 years	65-69 years	70-74 years	75-79 years	80-84 years	85-89 years	90-94 years	95 years and over
NDL, Males	0	0	0	0.902689	0.451344	1.80538	1.80538	4.51343	5.41612	11.7349	25.275	46.0361	79.4331	157.955	307.302	507.045	620.43	620.782	300.696	76.9395	0	0	0	0	0.000513958	0.000256979	0.00102792	0.00102792	0.00256978	0.00308374	0.00668141	0.0143907	0.0262113	0.0452263	0.0899337	0.174966	0.288693	0.35325	0.353451	0.171205	0.0438065
NDL, Females	0	0	0	0	0	0	0.902689	2.25672	0.451344	9.47819	16.2483	20.3103	41.5227	82.1405	172.394	274.347	445.677	559.074	448.729	212.946	5055	0	0	0	0	0	0	0.000513958	0.00128489	0.000256979	0.00539653	0.00925117	0.0115639	0.0236415	0.0467678	0.0981551	0.156203	0.253752	0.318317	0.25549	0.121243
	Under 1 year	1-4 years	5-14 years	15-24 years	25-34 years	35-44 years	45-54 years	55-64 years	65-74 years	75-84 years	85 years and over
NDL, Males	0	0	0	1.35392	3.61044	9.9287	37.0067	125.459	465.225	1127.46	998.415										0	0	0	0	0.000770937	0.00205583	0.00565352	0.0210721	0.0714378	0.264905	0.641991	0.56851
NDL, Females	0	0	0	0	0.902611	2.70783	25.7243	61.8279	254.516	720.006	1220.85										5055	0	0	0	0	0.000513958	0.00154187	0.0146477	0.0352056	0.144925	0.40998	0.695169
NDL*, Males	0.28128	0.121365	0.338111	3.50659	15.6331	45.5074	153.755	355.001	680.736	883.281	637.337											0.00029544	0.000127474	0.000355132	0.00368312	0.0164201	0.0477983	0.161495	0.372872	0.715005	0.927746	0.669421
NDL*, Females	0.12536	0.0903834	0.253633	2.25819	8.92218	22.5475	75.0953	190.128	396.106	644.925	939.051										5055	0.000131671	9.49334e-05	0.000266401	0.00237187	0.00937134	0.0236826	0.0788757	0.1997	0.416047	0.677392	0.986324
Q4 Population Exposure to Other Deaths
age_group	Under 5 years	5-9 years	10-14 years	15-19 years	20-24 years	25-29 years	30-34 years	35-39 years	40-44 years	45-49 years	50-54 years	55-59 years	60-64 years	65-69 years	70-74 years	75-79 years	80-84 years	85-89 years	90-94 years	95 years and over
NDL, Males	110.095	114.723	120.432	130.395	130.586	137.117	136.389	128.79	125.944	143.13	159.902	157.639	140.567	123.591	115.903	75.252	47.8727	24.8963	8.17848	1.66191
NDL, Females	104.63	108.743	113.993	123.603	124.601	132.065	132.895	126.305	125.284	143.489	158.508	154.922	140.619	127.439	121.997	84.1707	61.2619	40.0225	18.1668	5.71216
	Under 1 year	1-4 years	5-14 years	15-24 years	25-34 years	35-44 years	45-54 years	55-64 years	65-74 years	75-84 years	85 years and over
NDL, Males	21.594	88.501	235.155	260.981	273.506	254.735	303.032	298.205	239.494	123.125	34.7365
NDL, Females	20.5433	84.0867	222.735	248.204	264.96	251.588	301.997	295.541	249.435	145.432	63.9004
NDL*, Males	21.5939	88.5009	235.155	260.98	273.5	254.719	302.98	298.103	239.398	123.232	34.8956
NDL*, Females	20.5432	84.0867	222.735	248.202	264.957	251.579	301.975	295.484	249.372	145.465	64.0242
Q4 Distribution of Other Deaths (in thousand)
age_group	Under 5 years	5-9 years	10-14 years	15-19 years	20-24 years	25-29 years	30-34 years	35-39 years	40-44 years	45-49 years	50-54 years	55-59 years	60-64 years	65-69 years	70-74 years	75-79 years	80-84 years	85-89 years	90-94 years	95 years and over
NDL, Males	0.0631238	0.00621512	0.0100385	0.0306044	0.0456725	0.0479805	0.058223	0.079548	0.129579	0.261024	0.50406	0.816519	1.18792	1.64466	2.54922	2.85818	3.24633	3.01937	1.74329	0.585794
NDL, Females	0.0548188	0.00502526	0.0075226	0.0153086	0.0202876	0.0265729	0.0408425	0.0595159	0.100194	0.195285	0.335171	0.48712	0.687005	0.989229	1.66619	2.16837	3.13353	3.99229	3.34823	1.86632
	Under 1 year	1-4 years	5-14 years	15-24 years	25-34 years	35-44 years	45-54 years	55-64 years	65-74 years	75-84 years	85 years and over
NDL, Males	0.0525837	0.00953652	0.0161698	0.0762547	0.106221	0.209607	0.75271	2.02418	4.18239	6.27775	5.77217
NDL, Females	0.045484	0.00851196	0.0124956	0.035575	0.0673627	0.159813	0.524308	1.18404	2.65239	5.42225	9.494
NDL*, Males	0.0525834	0.00953652	0.0161698	0.0762544	0.106219	0.209594	0.752581	2.02349	4.18072	6.28324	5.7986
NDL*, Females	0.0454839	0.00851196	0.0124956	0.0355748	0.0673618	0.159807	0.52427	1.18381	2.65172	5.42348	9.51239
Q4 Distribution of Excess Deaths (in thousand)
age_group	Under 5 years	5-9 years	10-14 years	15-19 years	20-24 years	25-29 years	30-34 years	35-39 years	40-44 years	45-49 years	50-54 years	55-59 years	60-64 years	65-69 years	70-74 years	75-79 years	80-84 years	85-89 years	90-94 years	95 years and over
NDL, Males	0	0	0	0.000902662	0.000451325	0.0018053	0.00180528	0.00451308	0.00541542	0.0117322	0.025265	0.0460063	0.0793492	0.157692	0.306457	0.504638	0.615171	0.611371	0.292684	0.0735495
NDL, Females	0	0	0	0	0	0	0.000902654	0.00225659	0.000451299	0.00947657	0.016244	0.0203023	0.0414974	0.0820608	0.1721	0.273464	0.442828	0.552103	0.438391	0.204249
	Under 1 year	1-4 years	5-14 years	15-24 years	25-34 years	35-44 years	45-54 years	55-64 years	65-74 years	75-84 years	85 years and over
NDL, Males	0	0	0	0.00135387	0.00361027	0.00992768	0.0369952	0.125352	0.46421	1.12028	0.977677
NDL, Females	0	0	0	0	0.000902583	0.00270762	0.0257187	0.0617969	0.254178	0.716651	1.19818
NDL*, Males	0.000281195	0.000121363	0.000338108	0.00350646	0.0156323	0.0455027	0.153707	0.3547	0.67925	0.877651	0.624099
NDL*, Females	0.000125325	9.03823e-05	0.000253631	0.00225815	0.0089219	0.0225457	0.075079	0.190033	0.39558	0.64192	0.921611
Quarterly Chiang Ratios (New/Old Total Deaths)
Q1	Under 5 years	5-9 years	10-14 years	15-19 years	20-24 years	25-29 years	30-34 years	35-39 years	40-44 years	45-49 years	50-54 years	55-59 years	60-64 years	65-69 years	70-74 years	75-79 years	80-84 years	85-89 years	90-94 years	95 years and over
NDL, Males	1	1	1	1.00603	1.00202	1.0077	1.00634	1.01161	1.00855	1.0092	1.01026	1.01153	1.01367	1.01961	1.02459	1.03609	1.03871	1.0413	1.03419	1.02554
NDL, Females	1	1	1	1	1	1	1.00452	1.00776	1.00092	1.00993	1.00992	1.00853	1.01236	1.01697	1.02113	1.02579	1.02889	1.02825	1.02671	1.02229
	Under 1 year	1-4 years	5-14 years	15-24 years	25-34 years	35-44 years	45-54 years	55-64 years	65-74 years	75-84 years	85 years and over
NDL, Males	1	1	1	1.00363	1.00696	1.00969	1.01006	1.01267	1.02271	1.03648	1.03454
NDL, Females	1	1	1	1	1.00274	1.00347	1.01004	1.01068	1.01961	1.02704	1.02577
NDL*, Males	1.0011	1.00261	1.00429	1.00943	1.03018	1.04452	1.04188	1.03594	1.0333	1.02862	1.02202
NDL*, Females	1.00057	1.00218	1.00416	1.01302	1.02716	1.02893	1.02936	1.03291	1.03058	1.02426	1.01983
Q2	Under 5 years	5-9 years	10-14 years	15-19 years	20-24 years	25-29 years	30-34 years	35-39 years	40-44 years	45-49 years	50-54 years	55-59 years	60-64 years	65-69 years	70-74 years	75-79 years	80-84 years	85-89 years	90-94 years	95 years and over
NDL, Males	1	1	1	1.0296	1.00992	1.03776	1.03112	1.05694	1.04194	1.04511	1.05031	1.05655	1.06704	1.09622	1.12062	1.17706	1.18988	1.20259	1.16773	1.12529
NDL, Females	1	1	1	1	1	1	1.02218	1.03805	1.00452	1.0487	1.04864	1.04183	1.06062	1.08325	1.10365	1.12652	1.14171	1.13856	1.13101	1.10933
	Under 1 year	1-4 years	5-14 years	15-24 years	25-34 years	35-44 years	45-54 years	55-64 years	65-74 years	75-84 years	85 years and over
NDL, Males	1	1	1	1.01782	1.03412	1.04754	1.04934	1.06216	1.11139	1.17893	1.16951
NDL, Females	1	1	1	1	1.01345	1.01701	1.04924	1.05239	1.09619	1.13259	1.12641
NDL*, Males	1.00538	1.0128	1.02103	1.04624	1.14798	1.21829	1.20536	1.17623	1.16331	1.14033	1.10798
NDL*, Females	1.00277	1.01068	1.02041	1.06383	1.13318	1.14186	1.14399	1.1614	1.14997	1.11895	1.09724
Q3	Under 5 years	5-9 years	10-14 years	15-19 years	20-24 years	25-29 years	30-34 years	35-39 years	40-44 years	45-49 years	50-54 years	55-59 years	60-64 years	65-69 years	70-74 years	75-79 years	80-84 years	85-89 years	90-94 years	95 years and over
NDL, Males	1	1	1	1.00197	1.00066	1.00252	1.00207	1.00379	1.00279	1.003	1.00335	1.00377	1.00446	1.00641	1.00803	1.01179	1.01265	1.01349	1.01117	1.00834
NDL, Females	1	1	1	1	1	1	1.00148	1.00253	1.0003	1.00324	1.00324	1.00279	1.00404	1.00554	1.0069	1.00843	1.00944	1.00923	1.00873	1.00728
	Under 1 year	1-4 years	5-14 years	15-24 years	25-34 years	35-44 years	45-54 years	55-64 years	65-74 years	75-84 years	85 years and over
NDL, Males	1	1	1	1.00119	1.00227	1.00317	1.00329	1.00414	1.00742	1.01192	1.01128
NDL, Females	1	1	1	1	1.0009	1.00113	1.00328	1.00349	1.00641	1.00883	1.00842
NDL*, Males	1.00036	1.00085	1.0014	1.00307	1.00984	1.01451	1.01365	1.01172	1.01086	1.00933	1.00718
NDL*, Females	1.00018	1.00071	1.00136	1.00424	1.00885	1.00943	1.00957	1.01073	1.00997	1.00791	1.00647
Q4	Under 5 years	5-9 years	10-14 years	15-19 years	20-24 years	25-29 years	30-34 years	35-39 years	40-44 years	45-49 years	50-54 years	55-59 years	60-64 years	65-69 years	70-74 years	75-79 years	80-84 years	85-89 years	90-94 years	95 years and over
NDL, Males	1	1	1	1.02949	1.00988	1.03763	1.03101	1.05673	1.04179	1.04495	1.05012	1.05634	1.06679	1.09587	1.12018	1.17641	1.18919	1.20185	1.16712	1.12483
NDL, Females	1	1	1	1	1	1	1.0221	1.03792	1.0045	1.04853	1.04846	1.04168	1.0604	1.08295	1.10327	1.12606	1.14119	1.13805	1.13053	1.10893
	Under 1 year	1-4 years	5-14 years	15-24 years	25-34 years	35-44 years	45-54 years	55-64 years	65-74 years	75-84 years	85 years and over
NDL, Males	1	1	1	1.01775	1.03399	1.04736	1.04915	1.06192	1.11096	1.17825	1.16877
NDL, Females	1	1	1	1	1.0134	1.01694	1.04905	1.05219	1.09582	1.13209	1.1259
NDL*, Males	1.00535	1.01273	1.02091	1.04598	1.14717	1.21709	1.20423	1.17526	1.16241	1.13956	1.10738
NDL*, Females	1.00276	1.01062	1.0203	1.06348	1.13245	1.14108	1.1432	1.16051	1.14915	1.11829	1.09671
Quarterly Age-Specific Survival Probabilities
Q1	5p0	5p5	5p10	5p15	5p20	5p25	5p30	5p35	5p40	5p45	5p50	5p55	5p60	5p65	5p70	5p75	5p80	5p85	5p90
NDL, Males	0.997141	0.999729	0.999583	0.99882	0.998249	0.998238	0.997854	0.99688	0.994824	0.990836	0.984192	0.974116	0.958003	0.93424	0.892952	0.819925	0.699011	0.521753	0.314561
NDL, Females	0.997387	0.999769	0.99967	0.999381	0.999186	0.998994	0.998457	0.997628	0.996005	0.993149	0.989375	0.984261	0.975551	0.961235	0.932421	0.875397	0.765661	0.590312	0.371273
	1p0	4p1	10p5	10p15	10p25	10p35	10p45	10p55	10p65	10p75
NDL, Males	0.997571	0.999569	0.999313	0.997071	0.996096	0.991721	0.975169	0.933218	0.834231	0.573534
NDL, Females	0.99779	0.999595	0.999439	0.998568	0.997453	0.993643	0.982595	0.960204	0.896276	0.670471
NDL*, Males	0.997568	0.999568	0.99931	0.997054	0.996007	0.991436	0.974396	0.931737	0.832667	0.575959
NDL*, Females	0.997789	0.999594	0.999437	0.998549	0.997392	0.993482	0.982265	0.959346	0.895221	0.671197
Q2	5p0	5p5	5p10	5p15	5p20	5p25	5p30	5p35	5p40	5p45	5p50	5p55	5p60	5p65	5p70	5p75	5p80	5p85	5p90
NDL, Males	0.997141	0.999729	0.999583	0.998792	0.998235	0.998186	0.997801	0.996741	0.994653	0.990511	0.983571	0.97298	0.955842	0.929477	0.883526	0.798074	0.663514	0.471738	0.270922
NDL, Females	0.997387	0.999769	0.99967	0.999381	0.999186	0.998994	0.99843	0.997557	0.995991	0.992887	0.98897	0.983745	0.974401	0.958761	0.927163	0.864031	0.743569	0.557857	0.335722
	1p0	4p1	10p5	10p15	10p25	10p35	10p45	10p55	10p65	10p75
NDL, Males	0.997571	0.999569	0.999313	0.99703	0.995991	0.991412	0.974215	0.930071	0.821223	0.531345
NDL, Females	0.99779	0.999595	0.999439	0.998568	0.997426	0.993557	0.981926	0.958596	0.888935	0.643481
NDL*, Males	0.997558	0.999564	0.999298	0.996947	0.995551	0.990019	0.970439	0.922858	0.813702	0.542462
NDL*, Females	0.997784	0.999591	0.999428	0.998476	0.997123	0.992769	0.98031	0.954406	0.883815	0.646908
Q3	5p0	5p5	5p10	5p15	5p20	5p25	5p30	5p35	5p40	5p45	5p50	5p55	5p60	5p65	5p70	5p75	5p80	5p85	5p90
NDL, Males	0.997141	0.999729	0.999583	0.998825	0.998252	0.998247	0.997863	0.996904	0.994853	0.990892	0.9843	0.974312	0.958377	0.935063	0.894587	0.823752	0.70532	0.530896	0.322764
NDL, Females	0.997387	0.999769	0.99967	0.999381	0.999186	0.998994	0.998462	0.997641	0.996007	0.993194	0.989445	0.98435	0.97575	0.961662	0.93333	0.877371	0.769536	0.596094	0.377772
	1p0	4p1	10p5	10p15	10p25	10p35	10p45	10p55	10p65	10p75
NDL, Males	0.997571	0.999569	0.999313	0.997078	0.996115	0.991774	0.975333	0.933762	0.836496	0.581142
NDL, Females	0.99779	0.999595	0.999439	0.998568	0.997458	0.993657	0.982711	0.960481	0.897548	0.675239
NDL*, Males	0.99757	0.999569	0.999312	0.997073	0.996085	0.991681	0.975081	0.933279	0.835986	0.581948
NDL*, Females	0.99779	0.999595	0.999438	0.998562	0.997438	0.993605	0.982603	0.960202	0.897205	0.675482
Q4	5p0	5p5	5p10	5p15	5p20	5p25	5p30	5p35	5p40	5p45	5p50	5p55	5p60	5p65	5p70	5p75	5p80	5p85	5p90
NDL, Males	0.997141	0.999729	0.999583	0.998793	0.998235	0.998186	0.997802	0.996741	0.994654	0.990513	0.983574	0.972985	0.955852	0.929499	0.883569	0.798173	0.663673	0.471956	0.271108
NDL, Females	0.997387	0.999769	0.99967	0.999381	0.999186	0.998994	0.998431	0.997557	0.995991	0.992888	0.988972	0.983748	0.974406	0.958772	0.927187	0.864083	0.743668	0.558001	0.335877
	1p0	4p1	10p5	10p15	10p25	10p35	10p45	10p55	10p65	10p75
NDL, Males	0.997571	0.999569	0.999313	0.99703	0.995992	0.991413	0.97422	0.930086	0.821285	0.53154
NDL, Females	0.99779	0.999595	0.999439	0.998568	0.997426	0.993558	0.981929	0.958604	0.888971	0.643608
NDL*, Males	0.997558	0.999564	0.999298	0.996948	0.995554	0.990028	0.970466	0.922919	0.813831	0.542687
NDL*, Females	0.997784	0.999591	0.999428	0.998477	0.997125	0.992774	0.980323	0.95444	0.883893	0.647073
2020 Average Length of Life Not Lived in Interval by Dead in Interval (except in open ended interval)
age_group	5-5a0	5-5a5	5-5a10	5-5a15	5-5a20	5-5a25	5-5a30	5-5a35	5-5a40	5-5a45	5-5a50	5-5a55	5-5a60	5-5a65	5-5a70	5-5a75	5-5a80	5-5a85	5-5a90	e95
NDL, Males	4.59017	2.49323	2.14256	2.20917	2.43661	2.44904	2.37537	2.32179	2.2806	2.26345	2.29389	2.30622	2.31995	2.328	2.32653	2.34368	2.40017	2.51621	2.73605	2.83703
NDL, Females	4.54673	2.77095	2.37987	2.27552	2.4066	2.37349	2.29692	2.29931	2.28227	2.30171	2.32899	2.32859	2.32157	2.30139	2.2773	2.27751	2.32403	2.44142	2.65132	3.06066
	1-1a0	4-4a1	10-10a5	10-10a15	10-10a25	10-10a35	10-10a45	10-10a55	10-10a65	10-10a75	e85
NDL, Males	0.96517	2.37637	4.24992	4.35367	4.66273	4.17497	4.12787	4.25268	4.31244	4.47587	6.01793
NDL, Females	0.932022	2.38619	4.60006	4.51067	4.30622	4.14512	4.28576	4.30496	4.15749	4.19253	6.73061
Quarterly Average Length of Life Not Lived in Interval by Dead in Interval (except in open ended interval)
Q1	5-5a0	5-5a5	5-5a10	5-5a15	5-5a20	5-5a25	5-5a30	5-5a35	5-5a40	5-5a45	5-5a50	5-5a55	5-5a60	5-5a65	5-5a70	5-5a75	5-5a80	5-5a85	5-5a90	e95
NDL, Males	4.59017	2.49323	2.14256	2.20918	2.43661	2.44906	2.37539	2.32184	2.28065	2.26355	2.29407	2.30656	2.32061	2.32951	2.32964	2.35154	2.41529	2.54541	2.77899	2.76637
NDL, Females	4.54673	2.77095	2.37987	2.27552	2.4066	2.37349	2.29693	2.29933	2.28228	2.30179	2.32912	2.32875	2.32192	2.30215	2.27893	2.28124	2.33237	2.45762	2.68016	2.99393
	1-1a0	4-4a1	10-10a5	10-10a15	10-10a25	10-10a35	10-10a45	10-10a55	10-10a65	10-10a75	e85
NDL, Males	0.96517	2.37637	4.24992	4.3537	4.66279	4.17514	4.12838	4.2545	4.32087	4.51587	5.81698
NDL, Females	0.932022	2.38619	4.60006	4.51067	4.30623	4.14516	4.28613	4.30587	4.16179	4.21319	6.56152
NDL*, Males	0.965171	2.37638	4.24993	4.35373	4.663	4.17574	4.13001	4.25784	4.3248	4.50723	5.88827
NDL*, Females	0.932023	2.38619	4.60007	4.51072	4.30637	4.1455	4.28685	4.30779	4.1642	4.21107	6.59973
Q2	5-5a0	5-5a5	5-5a10	5-5a15	5-5a20	5-5a25	5-5a30	5-5a35	5-5a40	5-5a45	5-5a50	5-5a55	5-5a60	5-5a65	5-5a70	5-5a75	5-5a80	5-5a85	5-5a90	e95
NDL, Males	4.59017	2.49323	2.14256	2.20921	2.43663	2.44913	2.37545	2.322	2.28085	2.26392	2.29479	2.3079	2.32322	2.3354	2.34178	2.38238	2.47494	2.66137	2.95002	2.52115
NDL, Females	4.54673	2.77095	2.37987	2.27552	2.4066	2.37349	2.29696	2.29941	2.28229	2.30209	2.32959	2.32936	2.32328	2.3051	2.2853	2.29584	2.36515	2.52153	2.79442	2.75901
	1-1a0	4-4a1	10-10a5	10-10a15	10-10a25	10-10a35	10-10a45	10-10a55	10-10a65	10-10a75	e85
NDL, Males	0.96517	2.37637	4.24992	4.35379	4.66304	4.17579	4.13039	4.26161	4.35388	4.67412	5.1457
NDL, Females	0.932022	2.38619	4.60006	4.51067	4.30629	4.14534	4.28759	4.30946	4.17861	4.29448	5.97525
NDL*, Males	0.965176	2.37638	4.24995	4.35397	4.66407	4.17872	4.13839	4.27802	4.37328	4.63091	5.43146
NDL*, Females	0.932025	2.3862	4.60009	4.51088	4.30695	4.14699	4.29111	4.31884	4.19046	4.28392	6.13411
Q3	5-5a0	5-5a5	5-5a10	5-5a15	5-5a20	5-5a25	5-5a30	5-5a35	5-5a40	5-5a45	5-5a50	5-5a55	5-5a60	5-5a65	5-5a70	5-5a75	5-5a80	5-5a85	5-5a90	e95
NDL, Males	4.59017	2.49323	2.14256	2.20917	2.43661	2.44905	2.37538	2.32181	2.28062	2.26348	2.29395	2.30633	2.32016	2.32849	2.32755	2.34625	2.4051	2.52573	2.75004	2.81355
NDL, Females	4.54673	2.77095	2.37987	2.27552	2.4066	2.37349	2.29692	2.29932	2.28227	2.30174	2.32903	2.32864	2.32168	2.30164	2.27783	2.27872	2.32675	2.44671	2.66072	3.03853
	1-1a0	4-4a1	10-10a5	10-10a15	10-10a25	10-10a35	10-10a45	10-10a55	10-10a65	10-10a75	e85
NDL, Males	0.96517	2.37637	4.24992	4.35368	4.66275	4.17503	4.12804	4.25328	4.31519	4.48891	5.95079
NDL, Females	0.932022	2.38619	4.60006	4.51067	4.30622	4.14513	4.28588	4.30526	4.15889	4.19927	6.67443
NDL*, Males	0.965171	2.37637	4.24993	4.35369	4.66282	4.17522	4.12857	4.25437	4.31647	4.48608	5.97503
NDL*, Females	0.932023	2.38619	4.60006	4.51069	4.30627	4.14524	4.28612	4.30588	4.15967	4.19857	6.68737
Q4	5-5a0	5-5a5	5-5a10	5-5a15	5-5a20	5-5a25	5-5a30	5-5a35	5-5a40	5-5a45	5-5a50	5-5a55	5-5a60	5-5a65	5-5a70	5-5a75	5-5a80	5-5a85	5-5a90	e95
NDL, Males	4.59017	2.49323	2.14256	2.20921	2.43663	2.44913	2.37545	2.322	2.28085	2.26392	2.29479	2.30789	2.3232	2.33537	2.34173	2.38224	2.47466	2.66083	2.94922	2.52218
NDL, Females	4.54673	2.77095	2.37987	2.27552	2.4066	2.37349	2.29696	2.29941	2.28229	2.30209	2.32959	2.32935	2.32328	2.30508	2.28527	2.29577	2.36499	2.52123	2.79389	2.76001
	1-1a0	4-4a1	10-10a5	10-10a15	10-10a25	10-10a35	10-10a45	10-10a55	10-10a65	10-10a75	e85
NDL, Males	0.96517	2.37637	4.24992	4.35379	4.66304	4.17579	4.13038	4.26158	4.35372	4.67335	5.14894
NDL, Females	0.932022	2.38619	4.60006	4.51067	4.30629	4.14534	4.28758	4.30944	4.17853	4.29409	5.97796
NDL*, Males	0.965176	2.37638	4.24995	4.35397	4.66406	4.1787	4.13833	4.27788	4.37295	4.63005	5.43437
NDL*, Females	0.932025	2.3862	4.60009	4.51088	4.30694	4.14698	4.29108	4.31876	4.19027	4.28341	6.1371
No-Covid 2020 Life Expectancies
age_group	e0	e5	e10	e15	e20	e25	e30	e35	e40	e45	e50	e55	e60	e65	e70	e75	e80	e85	e90	e95
NDL, Males	80.7609	75.9913	71.0112	66.0396	61.1138	56.2163	51.3103	46.4143	41.5496	36.7499	32.0617	27.5283	23.1806	19.0669	15.198	11.6614	8.56342	6.0182	4.08535	2.83703
NDL, Females	84.0603	79.2794	74.2972	69.3208	64.3621	59.4124	54.4696	49.5492	44.6597	39.8278	35.0814	30.426	25.866	21.4399	17.1829	13.2085	9.66105	6.73077	4.52475	3.06066
	e0	e1	e5	e15	e25	e35	e45	e55	e65	e75	e85
NDL, Males	80.7614	79.958	75.9918	66.0401	56.2169	46.4149	36.7505	27.5288	19.0674	11.6616	6.01793
NDL, Females	84.0606	83.2466	79.2796	69.3211	59.4126	49.5494	39.828	30.4262	21.4401	13.2086	6.73061
Quarterly Life Expectancies
Q1	e0	e5	e10	e15	e20	e25	e30	e35	e40	e45	e50	e55	e60	e65	e70	e75	e80	e85	e90	e95
NDL, Males	80.5126	75.7423	70.7621	65.7904	60.8648	55.9671	51.0614	46.1655	41.3016	36.5023	31.8146	27.2822	22.9355	18.8235	14.9605	11.4339	8.36336	5.8516	3.96536	2.76637
NDL, Females	83.8737	79.0922	74.11	69.1336	64.1747	59.2249	54.2819	49.3615	44.4725	39.64	34.8948	30.2408	25.6817	21.2582	17.0067	13.0421	9.5115	6.60614	4.42648	2.99393
	e0	e1	e5	e15	e25	e35	e45	e55	e65	e75	e85
NDL, Males	80.494	79.69	75.7236	65.7718	55.9484	46.1467	36.4833	27.2628	18.8026	11.4104	5.81698
NDL, Females	83.8472	83.0327	79.0657	69.107	59.1983	49.3349	39.613	30.2135	21.2297	13.0109	6.56152
NDL*, Males	80.4491	79.6451	75.6789	65.7272	55.9047	46.1074	36.4554	27.2591	18.8355	11.4802	5.88827
NDL*, Females	83.8142	82.9997	79.0327	69.0742	59.1666	49.3065	39.5916	30.2032	21.2419	13.0451	6.59973
Q2	e0	e5	e10	e15	e20	e25	e30	e35	e40	e45	e50	e55	e60	e65	e70	e75	e80	e85	e90	e95
NDL, Males	79.6249	74.852	69.8716	64.8995	59.9746	55.0761	50.1716	45.2763	40.4156	35.6183	30.9333	26.4048	22.0633	17.9589	14.1193	10.6302	7.65757	5.2604	3.53225	2.52115
NDL, Females	83.1914	78.4082	73.4258	68.4491	63.4898	58.5394	53.5957	48.6757	43.7883	38.9537	34.2134	29.5652	25.0096	20.5963	16.3663	12.4387	8.97061	6.1556	4.06999	2.75901
	e0	e1	e5	e15	e25	e35	e45	e55	e65	e75	e85
NDL, Males	79.5547	78.7484	74.7816	64.8291	55.0054	45.2053	35.5465	26.3319	17.8803	10.5436	5.1457
NDL, Females	83.0852	82.269	78.3017	68.3426	58.4327	48.5688	38.8458	29.4557	20.4822	12.3139	5.97525
NDL*, Males	79.3061	78.5002	74.5338	64.5821	54.7626	44.9835	35.3783	26.2774	17.9957	10.8275	5.43146
NDL*, Females	82.9099	82.0939	78.1268	68.1685	58.2641	48.4158	38.7258	29.389	20.5216	12.4556	6.13411
Q3	e0	e5	e10	e15	e20	e25	e30	e35	e40	e45	e50	e55	e60	e65	e70	e75	e80	e85	e90	e95
NDL, Males	80.6787	75.9089	70.9287	65.9571	61.0314	56.1339	51.2279	46.332	41.4675	36.668	31.9799	27.4468	23.0995	18.9863	15.1193	11.586	8.49709	5.96301	4.04569	2.81355
NDL, Females	83.9987	79.2176	74.2354	69.2591	64.3003	59.3505	54.4076	49.4873	44.5979	39.7658	35.0198	30.3649	25.8052	21.38	17.1247	13.1535	9.61165	6.68959	4.49229	3.03853
	e0	e1	e5	e15	e25	e35	e45	e55	e65	e75	e85
NDL, Males	80.6727	79.8691	75.9028	65.9511	56.1278	46.3259	36.6618	27.4405	18.9794	11.578	5.95079
NDL, Females	83.99	83.1758	79.2088	69.2502	59.3417	49.4784	39.7569	30.3558	21.3705	13.1431	6.67443
NDL*, Males	80.6586	79.8551	75.8888	65.9371	56.1141	46.3137	36.6533	27.44	18.9909	11.6017	5.97503
NDL*, Females	83.9795	83.1654	79.1984	69.2399	59.3317	49.4695	39.7502	30.3528	21.3748	13.1547	6.68737
Q4	e0	e5	e10	e15	e20	e25	e30	e35	e40	e45	e50	e55	e60	e65	e70	e75	e80	e85	e90	e95
NDL, Males	79.6286	74.8558	69.8754	64.9033	59.9784	55.0799	50.1754	45.2801	40.4194	35.622	30.937	26.4085	22.067	17.9626	14.1229	10.6336	7.66055	5.26291	3.53412	2.52218
NDL, Females	83.1943	78.4111	73.4287	68.4521	63.4928	58.5424	53.5987	48.6787	43.7913	38.9566	34.2163	29.5681	25.0125	20.5992	16.369	12.4413	8.97294	6.15754	4.07153	2.76001
	e0	e1	e5	e15	e25	e35	e45	e55	e65	e75	e85
NDL, Males	79.559	78.7527	74.7859	64.8334	55.0097	45.2096	35.5508	26.3362	17.8845	10.5476	5.14894
NDL, Females	83.0887	82.2725	78.3052	68.3461	58.4363	48.5723	38.8493	29.4592	20.4856	12.3171	5.97796
NDL*, Males	79.3137	78.5078	74.5413	64.5896	54.7701	44.9908	35.3854	26.2838	18.0011	10.8318	5.43437
NDL*, Females	82.9159	82.0999	78.1328	68.1744	58.2701	48.4217	38.7315	29.3943	20.5263	12.4594	6.1371
2020 MUL per Excess Death in Interval
age_group	Under 5 years	5-9 years	10-14 years	15-19 years	20-24 years	25-29 years	30-34 years	35-39 years	40-44 years	45-49 years	50-54 years	55-59 years	60-64 years	65-69 years	70-74 years	75-79 years	80-84 years	85-89 years	90-94 years	95 years and over
NDL, Males	80.351	73.4845	68.1537	63.2487	58.5505	53.6654	48.6857	43.7361	38.8302	34.0134	29.3555	24.8345	20.5005	16.3949	12.5245	9.00508	5.96359	3.53441	1.82141	2.83703
NDL, Females	83.607	77.0503	71.677	66.5964	61.7687	56.7859	51.7665	46.8485	41.942	37.1295	32.4104	27.7546	23.1876	18.7413	14.4602	10.486	6.98508	4.17219	2.17607	3.06066
	Under 1 year	1-4 years	5-14 years	15-24 years	25-34 years	35-44 years	45-54 years	55-64 years	65-74 years	75-84 years	85 years and over
NDL, Males	80.7266	78.3344	70.2417	60.3938	50.8796	40.5899	30.8784	21.7815	13.3798	6.13748	6.01793
NDL, Females	83.9926	81.6327	73.8797	63.8317	53.7189	43.6945	34.1138	24.7312	15.5976	7.40113	6.73061
Quarterly MUL per Death in Interval
Q1	Under 5 years	5-9 years	10-14 years	15-19 years	20-24 years	25-29 years	30-34 years	35-39 years	40-44 years	45-49 years	50-54 years	55-59 years	60-64 years	65-69 years	70-74 years	75-79 years	80-84 years	85-89 years	90-94 years
NDL, Males	0	0	0	7.82146e-06	4.30637e-06	1.64886e-05	1.60774e-05	4.15994e-05	5.01278e-05	9.47983e-05	0.000185028	0.000343153	0.000666269	0.00150653	0.00310391	0.00785483	0.015126	0.0292034	0.0429371
NDL, Females	0	0	0	0	0	0	7.97857e-06	2.10063e-05	4.20313e-06	7.76889e-05	0.000121915	0.000155769	0.000349333	0.000754377	0.00163017	0.00373006	0.00834468	0.0162041	0.0288399
	Under 1 year	1-4 years	5-14 years	15-24 years	25-34 years	35-44 years	45-54 years	55-64 years	65-74 years	75-84 years
NDL, Males	0	0	0	2.31073e-05	6.29571e-05	0.000166407	0.000514763	0.00181879	0.00842816	0.0400055
NDL, Females	0	0	0	0	1.50089e-05	4.56316e-05	0.000372928	0.000917789	0.00430169	0.0206646
NDL*, Males	1.28663e-06	1.33631e-06	6.26464e-06	5.99558e-05	0.000273104	0.000764168	0.00214315	0.00515842	0.012362	0.0313603
NDL*, Females	5.82189e-07	1.05176e-06	5.37016e-06	4.20684e-05	0.000148633	0.000380674	0.00109076	0.00282824	0.00670941	0.0185374
Q2	Under 5 years	5-9 years	10-14 years	15-19 years	20-24 years	25-29 years	30-34 years	35-39 years	40-44 years	45-49 years	50-54 years	55-59 years	60-64 years	65-69 years	70-74 years	75-79 years	80-84 years	85-89 years	90-94 years
NDL, Males	0	0	0	3.83677e-05	2.11246e-05	8.08844e-05	7.88671e-05	0.000204067	0.000245905	0.000465051	0.000907737	0.00168364	0.00326954	0.00739633	0.0152519	0.0386935	0.074769	0.145155	0.213965
NDL, Females	0	0	0	0	0	0	3.91384e-05	0.000103046	2.06182e-05	0.000381114	0.000598084	0.000764179	0.00171396	0.00370211	0.00800402	0.0183357	0.0411165	0.0801088	0.1431
	Under 1 year	1-4 years	5-14 years	15-24 years	25-34 years	35-44 years	45-54 years	55-64 years	65-74 years	75-84 years
NDL, Males	0	0	0	0.000113327	0.000308768	0.000816159	0.00252498	0.00892485	0.0414364	0.198249
NDL, Females	0	0	0	0	7.36092e-05	0.000223796	0.00182917	0.00450239	0.0211248	0.10195
NDL*, Males	6.30924e-06	6.55282e-06	3.07199e-05	0.00029401	0.00133932	0.00374813	0.0105164	0.0253347	0.0608381	0.155042
NDL*, Females	2.85487e-06	5.1575e-06	2.63336e-05	0.000206293	0.000728883	0.00186693	0.00535051	0.0138806	0.0329686	0.0913875
Q3	Under 5 years	5-9 years	10-14 years	15-19 years	20-24 years	25-29 years	30-34 years	35-39 years	40-44 years	45-49 years	50-54 years	55-59 years	60-64 years	65-69 years	70-74 years	75-79 years	80-84 years	85-89 years	90-94 years
NDL, Males	0	0	0	2.55547e-06	1.407e-06	5.38725e-06	5.25289e-06	1.35915e-05	1.63779e-05	3.09728e-05	6.04524e-05	0.000112113	0.000217673	0.000492152	0.00101383	0.00256451	0.00493552	0.00951956	0.0139898
NDL, Females	0	0	0	0	0	0	2.6068e-06	6.86328e-06	1.37327e-06	2.53827e-05	3.98322e-05	5.0893e-05	0.000114132	0.000246456	0.000532532	0.00121827	0.00272433	0.00528714	0.00940391
	Under 1 year	1-4 years	5-14 years	15-24 years	25-34 years	35-44 years	45-54 years	55-64 years	65-74 years	75-84 years
NDL, Males	0	0	0	7.54684e-06	2.05618e-05	5.43482e-05	0.000168117	0.00059396	0.00275147	0.0130422
NDL, Females	0	0	0	0	4.90192e-06	1.49033e-05	0.000121796	0.000299736	0.00140461	0.00674214
NDL*, Males	4.19493e-07	4.35689e-07	2.04252e-06	1.95479e-05	8.90417e-05	0.000249139	0.000698672	0.0016814	0.00402799	0.0102102
NDL*, Females	1.89817e-07	3.42915e-07	1.75089e-06	1.3716e-05	4.846e-05	0.000124112	0.000355611	0.000921985	0.00218676	0.00603836
Q4	Under 5 years	5-9 years	10-14 years	15-19 years	20-24 years	25-29 years	30-34 years	35-39 years	40-44 years	45-49 years	50-54 years	55-59 years	60-64 years	65-69 years	70-74 years	75-79 years	80-84 years	85-89 years	90-94 years
NDL, Males	0	0	0	3.82279e-05	2.10476e-05	8.05897e-05	7.85798e-05	0.000203324	0.000245009	0.000463357	0.00090443	0.0016775	0.00325763	0.00736935	0.0151962	0.0385518	0.0744939	0.144618	0.21317
NDL, Females	0	0	0	0	0	0	3.89958e-05	0.000102671	2.05431e-05	0.000379725	0.000595904	0.000761395	0.00170771	0.00368861	0.00797482	0.0182687	0.0409658	0.0798141	0.142572
	Under 1 year	1-4 years	5-14 years	15-24 years	25-34 years	35-44 years	45-54 years	55-64 years	65-74 years	75-84 years
NDL, Males	0	0	0	0.000112893	0.000307587	0.000813037	0.00251532	0.00889069	0.0412774	0.197481
NDL, Females	0	0	0	0	7.33276e-05	0.00022294	0.00182218	0.00448516	0.0210439	0.101557
NDL*, Males	6.27456e-06	6.51681e-06	3.0551e-05	0.000292394	0.00133196	0.00372752	0.0104586	0.0251952	0.0605022	0.154181
NDL*, Females	2.83918e-06	5.12915e-06	2.61889e-05	0.000205159	0.000724876	0.00185666	0.00532109	0.0138042	0.0327869	0.0908818
Quarterly MUL contribution from All Deaths
Q1	Under 5 years	5-9 years	10-14 years	15-19 years	20-24 years	25-29 years	30-34 years	35-39 years	40-44 years	45-49 years	50-54 years	55-59 years	60-64 years	65-69 years	70-74 years	75-79 years	80-84 years	85-89 years	90-94 years	95 years and over	Sum	MUL	PAYLL	Q1	Both sexes
NDL, Males	0	0	0	0.0116814	0.00540685	0.0198231	0.0179837	0.040389	0.0430311	0.0816738	0.151848	0.234071	0.333688	0.531709	0.794086	0.95509	0.804983	0.53841	0.188981	0.0432984	4.79615	0.245265	8.42638	Sum	MUL	PAYLL
NDL, Females	0	0	0	0	0	0	0.0095608	0.0216314	0.0038732	0.0720079	0.107762	0.115371	0.197134	0.315486	0.512176	0.59562	0.66132	0.5403	0.296905	0.129368	3.57851	0.181024	7.61682	8.37467	0.212971	8.06031
	Under 1 year	1-4 years	5-14 years	15-24 years	25-34 years	35-44 years	45-54 years	55-64 years	65-74 years	75-84 years	85 years and over							With 5-year age groups and 85+						Ratio /actual	0.918693	0.896228
NDL, Males	0	0	0	0.0167378	0.0376051	0.0825163	0.234222	0.562666	1.30817	1.67279	1.21513							Sum	MUL	PAYLL	5.12984	0.254643	9.01182	Sum	MUL	PAYLL
NDL, Females	0	0	0	0	0.00992527	0.0242232	0.179784	0.31394	0.823387	1.20269	1.66057							4.80002	0.241142	9.70844	4.21451	0.209017	8.97152	9.34435	0.231819	8.9936
NDL*, Males	0.00465482	0.00194946	0.00487003	0.0434291	0.163127	0.378916	0.975076	1.59566	1.91875	1.31039	0.774553							3.88976	0.194607	9.44613	7.17137	0.355932	12.5714	Sum	MUL	PAYLL
NDL*, Females	0.00215853	0.00151294	0.00384243	0.0295586	0.0982891	0.202074	0.525824	0.967364	1.2842	1.07876	1.27782							8.68978	0.217826	9.58925	5.4714	0.271353	11.6773	12.6428	0.313627	12.1682
Q2	Under 5 years	5-9 years	10-14 years	15-19 years	20-24 years	25-29 years	30-34 years	35-39 years	40-44 years	45-49 years	50-54 years	55-59 years	60-64 years	65-69 years	70-74 years	75-79 years	80-84 years	85-89 years	90-94 years	95 years and over	Sum	MUL	PAYLL	Q2	Both sexes
NDL, Males	0	0	0	0.0573023	0.0265229	0.0972406	0.0882177	0.198126	0.211087	0.400647	0.744892	1.14826	1.63704	2.60903	3.89861	4.69963	3.985	2.71523	0.981972	0.211919	23.7107	1.09066	8.4987	Sum	MUL	PAYLL
NDL, Females	0	0	0	0	0	0	0.0468998	0.106111	0.0189997	0.353231	0.528623	0.56595	0.967067	1.54779	2.51337	2.92538	3.25802	2.68657	1.51076	0.633452	17.6622	0.819022	7.66897	41.3729	0.95539	8.12349
	Under 1 year	1-4 years	5-14 years	15-24 years	25-34 years	35-44 years	45-54 years	55-64 years	65-74 years	75-84 years	85 years and over							With 5-year age groups and 85+						Ratio /actual	0.918302	0.897759
NDL, Males	0	0	0	0.082088	0.184429	0.404694	1.14877	2.76035	6.43087	8.39142	5.95395							Sum	MUL	PAYLL	25.3566	1.13548	9.08768	Sum	MUL	PAYLL
NDL, Females	0	0	0	0	0.0486769	0.118799	0.881756	1.53987	4.04232	5.95872	8.13798							23.5963	1.082	9.73499	20.7281	0.943704	9.00133	46.0847	1.04039	9.04864
NDL*, Males	0.0228258	0.00955951	0.0238811	0.212963	0.799937	1.8582	4.78264	7.83141	9.44163	6.54068	3.79469							19.0928	0.885215	9.45795	35.3184	1.58032	12.6305	Sum	MUL	PAYLL
NDL*, Females	0.0105847	0.00741898	0.0188421	0.144946	0.481983	0.990934	2.57876	4.74561	6.30745	5.3384	6.2614							42.6891	0.98415	9.6091	26.8863	1.22399	11.7064	62.2047	1.40369	12.2138
Q3	Under 5 years	5-9 years	10-14 years	15-19 years	20-24 years	25-29 years	30-34 years	35-39 years	40-44 years	45-49 years	50-54 years	55-59 years	60-64 years	65-69 years	70-74 years	75-79 years	80-84 years	85-89 years	90-94 years	95 years and over	Sum	MUL	PAYLL	Q3	Both sexes
NDL, Males	0	0	0	0.00381661	0.00176655	0.00647668	0.00587571	0.013196	0.0140592	0.0266842	0.0496101	0.0764697	0.109003	0.173645	0.259197	0.311237	0.261549	0.173742	0.0604467	0.013959	1.56073	0.0816963	8.43102	Sum	MUL	PAYLL
NDL, Females	0	0	0	0	0	0	0.00312375	0.00706748	0.00126547	0.0235263	0.0352074	0.0376929	0.0644023	0.103055	0.167257	0.194367	0.215426	0.175364	0.0956691	0.0418142	1.16524	0.060114	7.62182	2.72597	0.0708268	8.065
	Under 1 year	1-4 years	5-14 years	15-24 years	25-34 years	35-44 years	45-54 years	55-64 years	65-74 years	75-84 years	85 years and over							With 5-year age groups and 85+						Ratio /actual	0.91992	0.896738
NDL, Males	0	0	0	0.00546657	0.0122818	0.0269495	0.0764933	0.183733	0.426817	0.542668	0.393502							Sum	MUL	PAYLL	1.66791	0.0846843	9.01012	Sum	MUL	PAYLL
NDL, Females	0	0	0	0	0.0032416	0.00791127	0.0587157	0.102524	0.268786	0.391509	0.539278							1.56376	0.0801023	9.71488	1.37197	0.0693359	8.97386	3.03988	0.0769923	8.99372
NDL*, Males	0.00151765	0.0006356	0.00158782	0.0141595	0.0531848	0.123533	0.31785	0.519978	0.624664	0.424986	0.251172							1.2672	0.064451	9.45361	2.33327	0.11834	12.5727	Sum	MUL	PAYLL
NDL*, Females	0.000703765	0.000493279	0.00125279	0.00963725	0.0320458	0.0658819	0.171423	0.315313	0.418379	0.350681	0.414809							2.83096	0.0722488	9.59616	1.78062	0.0899314	11.6825	4.11389	0.104106	12.1713
Q4	Under 5 years	5-9 years	10-14 years	15-19 years	20-24 years	25-29 years	30-34 years	35-39 years	40-44 years	45-49 years	50-54 years	55-59 years	60-64 years	65-69 years	70-74 years	75-79 years	80-84 years	85-89 years	90-94 years	95 years and over	Sum	MUL	PAYLL	Q4	Both sexes
NDL, Males	0	0	0	0.0570934	0.0264262	0.096886	0.087896	0.197402	0.210315	0.399179	0.742147	1.14399	1.63083	2.59863	3.88164	4.67404	3.95667	2.68727	0.968813	0.208662	23.5679	1.08829	8.51281	Sum	MUL	PAYLL
NDL, Females	0	0	0	0	0	0	0.0467288	0.105724	0.0189304	0.351938	0.526682	0.563868	0.963468	1.54188	2.50326	2.91217	3.23981	2.66674	1.49531	0.625135	17.5616	0.81738	7.68065	41.1295	0.953371	8.13641
	Under 1 year	1-4 years	5-14 years	15-24 years	25-34 years	35-44 years	45-54 years	55-64 years	65-74 years	75-84 years	85 years and over							With 5-year age groups and 85+						Ratio /actual	0.919152	0.898336
NDL, Males	0	0	0	0.081774	0.183723	0.403141	1.14434	2.74948	6.40288	8.33807	5.88359							Sum	MUL	PAYLL	25.187	1.1321	9.09783	Sum	MUL	PAYLL
NDL, Females	0	0	0	0	0.0484907	0.118344	0.878363	1.5339	4.02574	5.92781	8.06448							23.4589	1.07882	9.74434	20.5971	0.940819	9.008	45.7841	1.03723	9.05719
NDL*, Males	0.0227002	0.00950696	0.0237498	0.211792	0.795528	1.8479	4.75569	7.78583	9.38236	6.49151	3.75578							18.9775	0.882297	9.4661	35.0824	1.57429	12.64	Sum	MUL	PAYLL
NDL*, Females	0.0105265	0.0073782	0.0187385	0.144149	0.479329	0.985464	2.56442	4.7187	6.27004	5.30244	6.203							42.4364	0.981095	9.61792	26.7042	1.21912	11.7149	61.7865	1.39824	12.2229
